# Supplementary material for: (E)-1-(2,4-Dinitro­phen­yl)-2-[1-(3-fluoro­phen­yl)ethyl­idene]hydrazine
Source: Acta Crystallogr Sect E Struct Rep Online. 2012 May 5;68(Pt 6):o1644–5. doi: 10.1107/S160053681201937X (PMC3379246; doi:10.1107/S160053681201937X)
Supplement: Supplementary file 1 [file e-68-o1644-sup1.cif]

##############################################################################
#                                                                            #
# This CIF contains the data in a paper accepted for publication in          #
# Acta Crystallographica Section E. It conforms to the requirements of       #
# Notes for Authors for Acta Crystallographica Section E, and has been       #
# peer reviewed under the auspices of the IUCr Commission on Journals.       #
#                                                                            #
# Full details of the Crystallographic Information File format               #
# are given in the paper "The Crystallographic Information File (CIF):       #
# a New Standard Archive File for Crystallography" by S. R. Hall, F. H.      #
# Allen and I. D. Brown [Acta Cryst. (1991), A47, 655-685].                  #
#                                                                            #
# The current version of the core CIF dictionary is obtainable from          #
# ftp://ftp.iucr.org/pub/cif_core.dic.                                       #
#                                                                            #
# Software is freely available for graphical display of the structure(s)     #
# in this CIF. For information consult the CIF software page                 #
# http://www.iucr.org/resources/cif/software.                                #
#                                                                            #
# This file may be used for bona fide research purposes within the           #
# scientific community so long as proper attribution is given to the journal # 
# article from which it was obtained.                                        #
#                                                                            #
##############################################################################
data_global
_audit_creation_method     'form.cif (version 2.0)'
_journal_data_validation_number     ?
_journal_date_recd_electronic     2012-04-08
_journal_date_accepted     2012-04-30
_journal_name_full     'Acta Crystallographica, Section E'
_journal_year     2012
_journal_volume     68
_journal_issue      6
_journal_page_first     o1644
_journal_page_last     o1645
_journal_paper_category     QO
_journal_paper_doi     10.1107/S160053681201937X
_journal_coeditor_code     IS5116
_publ_contact_author_name     'Assoc.Prof. Dr. Suchada Chantrapromma'
_publ_contact_author_address
;
      Department of Chemistry
      Faculty of Science
      Prince of Songkla University
      Hat-Yai, Songkhla 90112
      THAILAND
;
_publ_contact_author_email     'suchada.c@psu.ac.th'
_publ_contact_author_fax     '66 74 212918'
_publ_contact_author_phone     '66 74 288447'
_publ_section_title
;
(<i>E</i>)-1-(2,4-Dinitrophenyl)-2-[1-(3-fluorophenyl)ethylidene]hydrazine
;
loop_
    _publ_author_name
    _publ_author_footnote
    _publ_author_address
    'Suchada Chantrapromma'
;
      Thomson Reuters ResearcherID: A-5085-2009
;
;     Crystal Materials Research Unit
      Department of Chemistry
      Faculty of Science
      Prince of Songkla University
      Hat-Yai, Songkhla 90112
      Thailand
;
    'Boonlerd Nilwanna' ?
;     Crystal Materials Research Unit
      Department of Chemistry
      Faculty of Science
      Prince of Songkla University
      Hat-Yai, Songkhla 90112
      Thailand
;
    'Thawanrat Kobkeatthawin' ?
;     Crystal Materials Research Unit
      Department of Chemistry
      Faculty of Science
      Prince of Songkla University
      Hat-Yai, Songkhla 90112
      Thailand
;
    'Patcharaporn Jansrisewangwong' ?
;     Crystal Materials Research Unit
      Department of Chemistry
      Faculty of Science
      Prince of Songkla University
      Hat-Yai, Songkhla 90112
      Thailand
;
    'Hoong-Kun Fun'
;
      Additional correspondence author, e-mail: hkfun@usm.my.
      Thomson Reuters ResearcherID: A-3561-2009.
;
;     X-ray Crystallography Unit
      School of Physics
      Universiti Sains Malaysia
      11800 USM, Penang
      Malaysia
;
data_I
_chemical_name_systematic
;
(<i>E</i>)-1-(2,4-Dinitrophenyl)-2-[1-(3-fluorophenyl)ethylidene]hydrazine
;
_chemical_name_common
;
(<i>E</i>)-1-(2,4-dinitrophenyl)-2-(1-(3-fluorophenyl)ethylidene)hydrazine
;
_chemical_formula_moiety     'C14 H11 F N4 O4'
_chemical_formula_sum     'C14 H11 F N4 O4'
_chemical_formula_iupac     'C14 H11 F N4 O4'
_chemical_formula_weight     318.27
_chemical_melting_point     ?
_chemical_melting_point_gt     503
_chemical_melting_point_lt     504
_symmetry_cell_setting     monoclinic
_symmetry_space_group_name_H-M     'P 21/c'
_symmetry_space_group_name_Hall     '-P 2ybc'
loop_
    _symmetry_equiv_pos_as_xyz
    'x, y, z'
    '-x, y+1/2, -z+1/2'
    '-x, -y, -z'
    'x, -y-1/2, z-1/2'
_cell_length_a     7.0165(6)
_cell_length_b     13.3336(11)
_cell_length_c     14.4498(12)
_cell_angle_alpha     90.00
_cell_angle_beta     94.791(2)
_cell_angle_gamma     90.00
_cell_volume     1347.1(2)
_cell_formula_units_Z     4
_cell_measurement_reflns_used     3874
_cell_measurement_theta_min     2.08
_cell_measurement_theta_max     29.99
_cell_measurement_temperature     100
_exptl_crystal_description     Block
_exptl_crystal_colour     Yellow
_exptl_crystal_size_max     0.39
_exptl_crystal_size_mid     0.15
_exptl_crystal_size_min     0.14
_exptl_crystal_density_diffrn     1.569
_exptl_crystal_density_meas     ?
_exptl_crystal_density_method     'not measured'
_exptl_crystal_F_000     656
_exptl_absorpt_coefficient_mu     0.127
_exptl_absorpt_correction_type     multi-scan
_exptl_absorpt_process_details     '(SADABS; Bruker, 2009)'
_exptl_absorpt_correction_T_min     0.9520
_exptl_absorpt_correction_T_max     0.9822
_exptl_special_details
;
The crystal was placed in the cold stream of an Oxford Cryosystems Cobra
open-flow nitrogen cryostat (Cosier & Glazer, 1986) operating at 100.0(1) K.
;
_diffrn_ambient_temperature     100
_diffrn_radiation_type     'MoK\a'
_diffrn_radiation_wavelength     0.71073
_diffrn_radiation_source     'sealed tube'
_diffrn_radiation_monochromator     'graphite'
_diffrn_measurement_device_type     'Bruker APEX DUO CCD area-detector'
_diffrn_measurement_method     '\f and \w scans'
_diffrn_detector_area_resol_mean     ?
_diffrn_reflns_number     15079
_diffrn_reflns_av_R_equivalents     0.0537
_diffrn_reflns_av_sigmaI/netI     0.0566
_diffrn_reflns_theta_min     2.08
_diffrn_reflns_theta_max     29.99
_diffrn_reflns_theta_full     29.99
_diffrn_measured_fraction_theta_max     0.988
_diffrn_measured_fraction_theta_full     0.988
_diffrn_reflns_limit_h_min     -9
_diffrn_reflns_limit_h_max     9
_diffrn_reflns_limit_k_min     -18
_diffrn_reflns_limit_k_max     18
_diffrn_reflns_limit_l_min     -20
_diffrn_reflns_limit_l_max     19
_diffrn_standards_number     0
_diffrn_standards_interval_count     ?
_diffrn_standards_interval_time     ?
_diffrn_standards_decay_%     ?
_refine_special_details
;
 Refinement of F^2^ against ALL reflections.  The weighted R-factor wR and
 goodness of fit S are based on F^2^, conventional R-factors R are based
 on F, with F set to zero for negative F^2^. The threshold expression of
 F^2^ > 2sigma(F^2^) is used only for calculating R-factors(gt) etc. and is
 not relevant to the choice of reflections for refinement.  R-factors based
 on F^2^ are statistically about twice as large as those based on F, and R-
 factors based on ALL data will be even larger.
;
_reflns_number_total     3874
_reflns_number_gt     3126
_reflns_threshold_expression     I>2\s(I)
_refine_ls_structure_factor_coef     Fsqd
_refine_ls_matrix_type     full
_refine_ls_R_factor_all     0.0635
_refine_ls_R_factor_gt     0.0522
_refine_ls_wR_factor_gt     0.1461
_refine_ls_wR_factor_ref     0.1545
_refine_ls_goodness_of_fit_ref     1.068
_refine_ls_restrained_S_all     1.076
_refine_ls_number_reflns     3874
_refine_ls_number_parameters     223
_refine_ls_number_restraints     2
_refine_ls_hydrogen_treatment     mixed
_refine_ls_weighting_scheme     calc
_refine_ls_weighting_details
         'calc w=1/[\s^2^(Fo^2^)+(0.0567P)^2^+0.8060P] where P=(Fo^2^+2Fc^2^)/3'
_atom_sites_solution_hydrogens     geom
_atom_sites_solution_primary     direct
_atom_sites_solution_secondary     difmap
_refine_ls_shift/su_max     0.001
_refine_ls_shift/su_mean     0.001
_refine_diff_density_max     0.701
_refine_diff_density_min     -0.589
_refine_ls_extinction_method     none
_refine_ls_extinction_coef     ?
loop_
    _atom_type_symbol
    _atom_type_description
    _atom_type_scat_dispersion_real
    _atom_type_scat_dispersion_imag
    _atom_type_scat_source
    'C' 'C' 0.0033 0.0016
                         'International Tables Vol C Tables 4.2.6.8 and 6.1.1.4'
    'H' 'H' 0.0000 0.0000
                         'International Tables Vol C Tables 4.2.6.8 and 6.1.1.4'
    'N' 'N' 0.0061 0.0033
                         'International Tables Vol C Tables 4.2.6.8 and 6.1.1.4'
    'O' 'O' 0.0106 0.0060
                         'International Tables Vol C Tables 4.2.6.8 and 6.1.1.4'
    'F' 'F' 0.0171 0.0103
                         'International Tables Vol C Tables 4.2.6.8 and 6.1.1.4'
_computing_data_collection     'APEX2 (Bruker, 2009)'
_computing_cell_refinement     'SAINT (Bruker, 2009)'
_computing_data_reduction     'SAINT (Bruker, 2009)'
_computing_structure_solution     'SHELXTL (Sheldrick, 2008)'
_computing_structure_refinement     'SHELXTL (Sheldrick, 2008)'
_computing_molecular_graphics     'SHELXTL (Sheldrick, 2008)'
_computing_publication_material
;
SHELXTL (Sheldrick, 2008) and PLATON (Spek, 2009)
;
loop_
    _atom_site_type_symbol
    _atom_site_label
    _atom_site_fract_x
    _atom_site_fract_y
    _atom_site_fract_z
    _atom_site_U_iso_or_equiv
    _atom_site_adp_type
    _atom_site_calc_flag
    _atom_site_refinement_flags
    _atom_site_occupancy
    _atom_site_symmetry_multiplicity
    _atom_site_disorder_assembly
    _atom_site_disorder_group
    O O1 0.16769(19) 0.27587(9) 0.33374(8) 0.0286(3) Uani d . 1 1 . .
    O O2 0.2526(2) 0.12572(9) 0.37606(9) 0.0362(3) Uani d . 1 1 . .
    O O3 0.4548(2) 0.04192(10) 0.68409(10) 0.0395(3) Uani d . 1 1 . .
    O O4 0.5525(2) 0.15695(12) 0.78252(10) 0.0421(4) Uani d . 1 1 . .
    N N1 0.22627(19) 0.52482(9) 0.47367(9) 0.0204(3) Uani d . 1 1 . .
    N N2 0.2316(2) 0.42615(10) 0.44717(9) 0.0211(3) Uani d . 1 1 . .
    H H1N2 0.187(4) 0.4037(18) 0.3918(17) 0.039(6) Uiso d . 1 1 . .
    N N3 0.2368(2) 0.21543(10) 0.39303(9) 0.0239(3) Uani d . 1 1 . .
    N N4 0.4801(2) 0.13015(11) 0.70636(10) 0.0283(3) Uani d . 1 1 . .
    C C1 0.2965(2) 0.35508(11) 0.50920(10) 0.0190(3) Uani d . 1 1 . .
    C C2 0.2999(2) 0.25164(11) 0.48499(10) 0.0197(3) Uani d . 1 1 . .
    C C3 0.3613(2) 0.17866(11) 0.54990(11) 0.0212(3) Uani d . 1 1 . .
    H H3A 0.3624 0.1113 0.5332 0.025 Uiso calc R 1 1 . .
    C C4 0.4199(2) 0.20773(12) 0.63873(11) 0.0224(3) Uani d . 1 1 . .
    C C5 0.4229(2) 0.30902(13) 0.66526(11) 0.0231(3) Uani d . 1 1 . .
    H H5A 0.4656 0.3272 0.7256 0.028 Uiso calc R 1 1 . .
    C C6 0.3626(2) 0.38075(12) 0.60177(10) 0.0210(3) Uani d . 1 1 . .
    H H6A 0.3649 0.4478 0.6196 0.025 Uiso calc R 1 1 . .
    C C7 0.1518(2) 0.58571(11) 0.41102(10) 0.0202(3) Uani d . 1 1 . .
    C C8 0.1511(2) 0.69296(11) 0.43865(11) 0.0205(3) Uani d . 1 1 . .
    C C9 0.1014(2) 0.76901(13) 0.37412(12) 0.0264(3) Uani d . 1 1 A .
    H H9A 0.0644 0.7534 0.3125 0.032 Uiso calc R 1 1 . .
    C C10 0.1085(3) 0.86754(13) 0.40379(13) 0.0332(4) Uani d D 1 1 . .
    H H10A 0.0755 0.9175 0.3605 0.040 Uiso calc PR 0.636(4) 1 A 1
    F F1A 0.2507(3) 0.84685(12) 0.64414(10) 0.0370(5) Uani d PD 0.636(4) 1 A 1
    C C11 0.1615(3) 0.89560(13) 0.49351(14) 0.0310(4) Uani d . 1 1 A .
    H H11A 0.1654 0.9626 0.5115 0.037 Uiso calc R 1 1 . .
    C C12 0.2086(2) 0.81953(12) 0.55571(10) 0.0277(3) Uani d D 1 1 . .
    H H12A 0.2449 0.8363 0.6171 0.033 Uiso calc PR 0.364(4) 1 A 2
    F F1B 0.0366(5) 0.9380(2) 0.3455(2) 0.0441(10) Uani d PD 0.364(4) 1 A 2
    C C13 0.2046(2) 0.71958(11) 0.53113(11) 0.0227(3) Uani d . 1 1 A .
    H H13A 0.2369 0.6704 0.5753 0.027 Uiso calc R 1 1 . .
    C C14 0.0737(3) 0.55223(14) 0.31617(11) 0.0284(4) Uani d . 1 1 . .
    H H14A -0.0124 0.4970 0.3219 0.043 Uiso calc R 1 1 . .
    H H14B 0.1771 0.5314 0.2811 0.043 Uiso calc R 1 1 . .
    H H14C 0.0064 0.6068 0.2848 0.043 Uiso calc R 1 1 . .
loop_
    _atom_site_aniso_label
    _atom_site_aniso_U_11
    _atom_site_aniso_U_22
    _atom_site_aniso_U_33
    _atom_site_aniso_U_12
    _atom_site_aniso_U_13
    _atom_site_aniso_U_23
    O1 0.0396(7) 0.0257(6) 0.0197(5) 0.0008(5) -0.0015(5) -0.0019(4)
    O2 0.0563(9) 0.0211(6) 0.0306(6) 0.0018(6) 0.0001(6) -0.0088(5)
    O3 0.0511(9) 0.0265(6) 0.0403(7) -0.0014(6) -0.0006(6) 0.0095(5)
    O4 0.0501(9) 0.0426(8) 0.0307(7) 0.0046(7) -0.0129(6) 0.0045(6)
    N1 0.0226(6) 0.0174(6) 0.0214(6) -0.0015(5) 0.0035(5) -0.0011(5)
    N2 0.0264(7) 0.0184(6) 0.0183(6) -0.0002(5) 0.0016(5) -0.0019(4)
    N3 0.0285(7) 0.0220(6) 0.0212(6) -0.0015(5) 0.0027(5) -0.0042(5)
    N4 0.0263(7) 0.0300(7) 0.0285(7) 0.0008(6) 0.0015(6) 0.0062(6)
    C1 0.0179(6) 0.0197(6) 0.0198(6) -0.0015(5) 0.0037(5) -0.0013(5)
    C2 0.0191(7) 0.0213(7) 0.0188(6) -0.0017(5) 0.0029(5) -0.0025(5)
    C3 0.0196(7) 0.0195(6) 0.0248(7) -0.0017(5) 0.0034(5) -0.0002(5)
    C4 0.0192(7) 0.0257(7) 0.0223(7) -0.0008(6) 0.0019(5) 0.0039(6)
    C5 0.0205(7) 0.0279(8) 0.0207(7) -0.0027(6) 0.0014(5) -0.0017(5)
    C6 0.0206(7) 0.0218(7) 0.0207(7) -0.0019(5) 0.0013(5) -0.0033(5)
    C7 0.0197(7) 0.0216(7) 0.0197(6) 0.0008(5) 0.0037(5) -0.0017(5)
    C8 0.0184(7) 0.0201(7) 0.0233(7) 0.0005(5) 0.0029(5) 0.0011(5)
    C9 0.0234(7) 0.0276(8) 0.0278(8) 0.0030(6) 0.0003(6) 0.0044(6)
    C10 0.0272(8) 0.0261(8) 0.0454(10) 0.0061(7) -0.0008(7) 0.0070(7)
    F1A 0.0497(11) 0.0250(8) 0.0343(9) 0.0030(7) -0.0078(8) -0.0097(6)
    C11 0.0257(8) 0.0192(7) 0.0478(10) 0.0025(6) 0.0020(7) -0.0024(7)
    C12 0.0258(8) 0.0222(7) 0.0353(9) -0.0019(6) 0.0031(7) -0.0064(6)
    F1B 0.059(2) 0.0236(15) 0.048(2) 0.0038(14) -0.0056(16) 0.0141(13)
    C13 0.0247(7) 0.0192(7) 0.0241(7) -0.0009(6) 0.0023(6) -0.0003(5)
    C14 0.0348(9) 0.0297(8) 0.0203(7) 0.0060(7) -0.0011(6) -0.0033(6)
_geom_special_details
;
 All esds (except the esd in the dihedral angle between two l.s. planes)
 are estimated using the full covariance matrix.  The cell esds are taken
 into account individually in the estimation of esds in distances, angles
 and torsion angles; correlations between esds in cell parameters are only
 used when they are defined by crystal symmetry.  An approximate (isotropic)
 treatment of cell esds is used for estimating esds involving l.s. planes.
;
loop_
    _geom_bond_atom_site_label_1
    _geom_bond_atom_site_label_2
    _geom_bond_site_symmetry_2
    _geom_bond_distance
    _geom_bond_publ_flag
    O1 N3 . 1.2447(18) ?
    O2 N3 . 1.2279(18) ?
    O3 N4 . 1.229(2) ?
    O4 N4 . 1.226(2) ?
    N1 C7 . 1.293(2) ?
    N1 N2 . 1.3716(18) ?
    N2 C1 . 1.357(2) ?
    N2 H1N2 . 0.89(2) ?
    N3 C2 . 1.4478(19) ?
    N4 C4 . 1.461(2) ?
    C1 C6 . 1.420(2) ?
    C1 C2 . 1.424(2) ?
    C2 C3 . 1.395(2) ?
    C3 C4 . 1.371(2) ?
    C3 H3A . 0.9300 ?
    C4 C5 . 1.404(2) ?
    C5 C6 . 1.368(2) ?
    C5 H5A . 0.9300 ?
    C6 H6A . 0.9300 ?
    C7 C8 . 1.485(2) ?
    C7 C14 . 1.501(2) ?
    C8 C9 . 1.402(2) ?
    C8 C13 . 1.403(2) ?
    C9 C10 . 1.381(3) ?
    C9 H9A . 0.9300 ?
    C10 F1B . 1.3322(10) ?
    C10 C11 . 1.371(3) ?
    C10 H10A . 0.9300 ?
    F1A C12 . 1.3377(10) ?
    C11 C12 . 1.377(2) ?
    C11 H11A . 0.9300 ?
    C12 C13 . 1.379(2) ?
    C12 H12A . 0.9300 ?
    C13 H13A . 0.9300 ?
    C14 H14A . 0.9600 ?
    C14 H14B . 0.9600 ?
    C14 H14C . 0.9600 ?
loop_
    _geom_angle_atom_site_label_1
    _geom_angle_atom_site_label_2
    _geom_angle_atom_site_label_3
    _geom_angle_site_symmetry_1
    _geom_angle_site_symmetry_3
    _geom_angle
    _geom_angle_publ_flag
    C7 N1 N2 . . 115.18(13) ?
    C1 N2 N1 . . 120.07(13) ?
    C1 N2 H1N2 . . 115.7(16) ?
    N1 N2 H1N2 . . 124.1(16) ?
    O2 N3 O1 . . 121.97(14) ?
    O2 N3 C2 . . 118.85(14) ?
    O1 N3 C2 . . 119.18(13) ?
    O4 N4 O3 . . 123.64(15) ?
    O4 N4 C4 . . 117.97(15) ?
    O3 N4 C4 . . 118.39(15) ?
    N2 C1 C6 . . 121.26(14) ?
    N2 C1 C2 . . 121.73(13) ?
    C6 C1 C2 . . 117.01(13) ?
    C3 C2 C1 . . 121.42(14) ?
    C3 C2 N3 . . 115.98(13) ?
    C1 C2 N3 . . 122.59(13) ?
    C4 C3 C2 . . 118.96(14) ?
    C4 C3 H3A . . 120.5 ?
    C2 C3 H3A . . 120.5 ?
    C3 C4 C5 . . 121.62(14) ?
    C3 C4 N4 . . 118.27(14) ?
    C5 C4 N4 . . 120.11(14) ?
    C6 C5 C4 . . 119.53(14) ?
    C6 C5 H5A . . 120.2 ?
    C4 C5 H5A . . 120.2 ?
    C5 C6 C1 . . 121.44(14) ?
    C5 C6 H6A . . 119.3 ?
    C1 C6 H6A . . 119.3 ?
    N1 C7 C8 . . 115.24(13) ?
    N1 C7 C14 . . 123.22(14) ?
    C8 C7 C14 . . 121.53(14) ?
    C9 C8 C13 . . 118.84(15) ?
    C9 C8 C7 . . 121.61(14) ?
    C13 C8 C7 . . 119.55(13) ?
    C10 C9 C8 . . 118.75(16) ?
    C10 C9 H9A . . 120.6 ?
    C8 C9 H9A . . 120.6 ?
    F1B C10 C11 . . 117.6(2) ?
    F1B C10 C9 . . 118.2(2) ?
    C11 C10 C9 . . 123.58(15) ?
    C11 C10 H10A . . 118.2 ?
    C9 C10 H10A . . 118.2 ?
    C10 C11 C12 . . 116.59(15) ?
    C10 C11 H11A . . 121.7 ?
    C12 C11 H11A . . 121.7 ?
    F1A C12 C11 . . 116.40(16) ?
    F1A C12 C13 . . 120.49(16) ?
    C11 C12 C13 . . 123.03(14) ?
    C11 C12 H12A . . 118.5 ?
    C13 C12 H12A . . 118.5 ?
    C12 C13 C8 . . 119.20(14) ?
    C12 C13 H13A . . 120.4 ?
    C8 C13 H13A . . 120.4 ?
    C7 C14 H14A . . 109.5 ?
    C7 C14 H14B . . 109.5 ?
    H14A C14 H14B . . 109.5 ?
    C7 C14 H14C . . 109.5 ?
    H14A C14 H14C . . 109.5 ?
    H14B C14 H14C . . 109.5 ?
loop_
    _geom_torsion_atom_site_label_1
    _geom_torsion_atom_site_label_2
    _geom_torsion_atom_site_label_3
    _geom_torsion_atom_site_label_4
    _geom_torsion_site_symmetry_1
    _geom_torsion_site_symmetry_2
    _geom_torsion_site_symmetry_3
    _geom_torsion_site_symmetry_4
    _geom_torsion
    _geom_torsion_publ_flag
    C7 N1 N2 C1 . . . . -176.16(14) ?
    N1 N2 C1 C6 . . . . -0.9(2) ?
    N1 N2 C1 C2 . . . . 178.42(13) ?
    N2 C1 C2 C3 . . . . -178.00(14) ?
    C6 C1 C2 C3 . . . . 1.4(2) ?
    N2 C1 C2 N3 . . . . 0.7(2) ?
    C6 C1 C2 N3 . . . . -179.90(13) ?
    O2 N3 C2 C3 . . . . -4.7(2) ?
    O1 N3 C2 C3 . . . . 174.98(14) ?
    O2 N3 C2 C1 . . . . 176.52(15) ?
    O1 N3 C2 C1 . . . . -3.8(2) ?
    C1 C2 C3 C4 . . . . -0.2(2) ?
    N3 C2 C3 C4 . . . . -178.96(13) ?
    C2 C3 C4 C5 . . . . -1.2(2) ?
    C2 C3 C4 N4 . . . . 178.77(13) ?
    O4 N4 C4 C3 . . . . 171.96(16) ?
    O3 N4 C4 C3 . . . . -8.3(2) ?
    O4 N4 C4 C5 . . . . -8.1(2) ?
    O3 N4 C4 C5 . . . . 171.62(16) ?
    C3 C4 C5 C6 . . . . 1.3(2) ?
    N4 C4 C5 C6 . . . . -178.70(14) ?
    C4 C5 C6 C1 . . . . 0.1(2) ?
    N2 C1 C6 C5 . . . . 178.07(14) ?
    C2 C1 C6 C5 . . . . -1.3(2) ?
    N2 N1 C7 C8 . . . . -178.27(12) ?
    N2 N1 C7 C14 . . . . 0.8(2) ?
    N1 C7 C8 C9 . . . . 170.45(14) ?
    C14 C7 C8 C9 . . . . -8.6(2) ?
    N1 C7 C8 C13 . . . . -8.4(2) ?
    C14 C7 C8 C13 . . . . 172.56(15) ?
    C13 C8 C9 C10 . . . . 0.5(2) ?
    C7 C8 C9 C10 . . . . -178.31(15) ?
    C8 C9 C10 F1B . . . . -171.0(2) ?
    C8 C9 C10 C11 . . . . -0.1(3) ?
    F1B C10 C11 C12 . . . . 170.7(2) ?
    C9 C10 C11 C12 . . . . -0.3(3) ?
    C10 C11 C12 F1A . . . . -176.64(18) ?
    C10 C11 C12 C13 . . . . 0.1(3) ?
    F1A C12 C13 C8 . . . . 176.95(17) ?
    C11 C12 C13 C8 . . . . 0.3(3) ?
    C9 C8 C13 C12 . . . . -0.6(2) ?
    C7 C8 C13 C12 . . . . 178.24(14) ?
loop_
    _geom_hbond_atom_site_label_D
    _geom_hbond_atom_site_label_H
    _geom_hbond_atom_site_label_A
    _geom_hbond_site_symmetry_A
    _geom_hbond_distance_DH
    _geom_hbond_distance_HA
    _geom_hbond_distance_DA
    _geom_hbond_angle_DHA
    _geom_hbond_publ_flag
    N2 H1N2 O1 1_555 0.89(2) 1.90(2) 2.6038(18) 135(2) y
    C9 H9A O1 2_555 0.93 2.58 3.413(2) 150 y
    C13 H13A O4 2_656 0.93 2.44 3.176(2) 137 y
_iucr_refine_instructions_details
;
TITL mo_lf5_0m in P2(1)/c (100K)
CELL 0.71073   7.0165  13.3336  14.4498  90.000  94.791  90.000
ZERR    4.00   0.0006   0.0011   0.0012   0.000   0.002   0.000
LATT  1
SYMM -X, 0.5+Y, 0.5-Z
SFAC C H N O F
UNIT 56 44 16 16 4
SIZE 0.142 0.146 0.391
L.S. 20
BOND $H
FMAP 2 2 60
OMIT -4 60
OMIT -4 6 2
OMIT -4 6 3
OMIT -4 5 4
OMIT -4 4 6
OMIT -4 3 7
OMIT -4 5 5
OMIT -1 5 5
ACTA
CONF
PLAN 20
DFIX 1.34 0.001 F1B C10  F1A C12
WGHT    0.056700    0.806000
FVAR       0.55526   0.63621
O1    4    0.167685    0.275865    0.333737    11.00000    0.03965    0.02572 =
         0.01975   -0.00186   -0.00152    0.00082
O2    4    0.252560    0.125717    0.376061    11.00000    0.05632    0.02107 =
         0.03061   -0.00883    0.00006    0.00183
O3    4    0.454830    0.041921    0.684092    11.00000    0.05110    0.02650 =
         0.04028    0.00954   -0.00064   -0.00138
O4    4    0.552500    0.156946    0.782517    11.00000    0.05012    0.04259 =
         0.03071    0.00451   -0.01293    0.00464
N1    3    0.226266    0.524821    0.473670    11.00000    0.02263    0.01742 =
         0.02142   -0.00111    0.00345   -0.00152
N2    3    0.231633    0.426150    0.447168    11.00000    0.02640    0.01842 =
         0.01834   -0.00192    0.00160   -0.00021
H1N2  2    0.187135    0.403690    0.391772    11.00000    0.03857
N3    3    0.236845    0.215432    0.393031    11.00000    0.02850    0.02201 =
         0.02125   -0.00419    0.00274   -0.00149
N4    3    0.480119    0.130155    0.706357    11.00000    0.02627    0.02996 =
         0.02851    0.00619    0.00149    0.00081
C1    1    0.296550    0.355081    0.509197    11.00000    0.01786    0.01967 =
         0.01982   -0.00128    0.00369   -0.00147
C2    1    0.299879    0.251641    0.484991    11.00000    0.01910    0.02126 =
         0.01882   -0.00254    0.00287   -0.00167
C3    1    0.361280    0.178659    0.549903    11.00000    0.01957    0.01946 =
         0.02479   -0.00023    0.00341   -0.00166
AFIX  43
H3A   2    0.362411    0.111321    0.533185    11.00000   -1.20000
AFIX   0
C4    1    0.419937    0.207726    0.638731    11.00000    0.01916    0.02573 =
         0.02232    0.00392    0.00187   -0.00076
C5    1    0.422943    0.309023    0.665263    11.00000    0.02053    0.02794 =
         0.02069   -0.00166    0.00145   -0.00275
AFIX  43
H5A   2    0.465645    0.327235    0.725587    11.00000   -1.20000
AFIX   0
C6    1    0.362622    0.380752    0.601767    11.00000    0.02058    0.02182 =
         0.02068   -0.00326    0.00133   -0.00193
AFIX  43
H6A   2    0.364917    0.447791    0.619589    11.00000   -1.20000
AFIX   0
C7    1    0.151770    0.585708    0.411015    11.00000    0.01969    0.02164 =
         0.01972   -0.00166    0.00366    0.00076
C8    1    0.151084    0.692956    0.438648    11.00000    0.01842    0.02009 =
         0.02326    0.00108    0.00291    0.00054
C9    1    0.101430    0.769014    0.374117    11.00000    0.02339    0.02762 =
         0.02784    0.00441    0.00032    0.00304
AFIX  43
H9A   2    0.064422    0.753442    0.312490    11.00000   -1.20000
AFIX   0
C10   1    0.108506    0.867536    0.403792    11.00000    0.02722    0.02615 =
         0.04545    0.00699   -0.00075    0.00612
AFIX  43
PART   1
H10A  2    0.075507    0.917547    0.360528    21.00000   -1.20000
AFIX   0
F1A   5    0.250651    0.846851    0.644139    21.00000    0.04971    0.02502 =
         0.03426   -0.00975   -0.00777    0.00298
PART   0
C11   1    0.161501    0.895602    0.493506    11.00000    0.02574    0.01919 =
         0.04776   -0.00238    0.00202    0.00246
AFIX  43
H11A  2    0.165424    0.962600    0.511460    11.00000   -1.20000
AFIX   0
C12   1    0.208644    0.819534    0.555708    11.00000    0.02579    0.02215 =
         0.03527   -0.00638    0.00308   -0.00191
AFIX  43
PART   2
H12A  2    0.244890    0.836350    0.617127   -21.00000   -1.20000
AFIX   0
F1B   5    0.036573    0.937973    0.345521   -21.00000    0.05940    0.02364 =
         0.04761    0.01405   -0.00557    0.00382
PART   0
C13   1    0.204587    0.719577    0.531127    11.00000    0.02469    0.01921 =
         0.02414   -0.00032    0.00233   -0.00092
AFIX  43
H13A  2    0.236923    0.670399    0.575313    11.00000   -1.20000
AFIX   0
C14   1    0.073678    0.552226    0.316168    11.00000    0.03478    0.02967 =
         0.02029   -0.00334   -0.00107    0.00601
AFIX 137
H14A  2   -0.012422    0.497044    0.321919    11.00000   -1.50000
H14B  2    0.177114    0.531438    0.281110    11.00000   -1.50000
H14C  2    0.006389    0.606777    0.284807    11.00000   -1.50000
HKLF 4
REM  mo_lf5_0m in P2(1)/c (100K)
REM R1 =  0.0522 for   3126 Fo > 4sig(Fo)  and  0.0635 for all   3874 data
REM    223 parameters refined using      2 restraints
END
WGHT      0.0566      0.8076
REM Highest difference peak  0.701,  deepest hole -0.589,  1-sigma level  0.059
Q1    1   0.1583  0.6397  0.4207  11.00000  0.05    0.33
Q2    1   0.3216  0.3626  0.5575  11.00000  0.05    0.32
Q3    1   0.1987  0.7053  0.4860  11.00000  0.05    0.31
Q4    1   0.4141  0.1939  0.5957  11.00000  0.05    0.31
Q5    1   0.1979  0.7669  0.5440  11.00000  0.05    0.30
Q6    1   0.1209  0.5690  0.3642  11.00000  0.05    0.29
Q7    1   0.2806  0.3047  0.4953  11.00000  0.05    0.29
Q8    1   0.1782  0.8618  0.5179  11.00000  0.05    0.29
Q9    1   0.1443  0.7361  0.4071  11.00000  0.05    0.29
Q10   1   0.4494  0.2628  0.6465  11.00000  0.05    0.28
Q11   1   0.4448  0.1782  0.6711  11.00000  0.05    0.28
Q12   1   0.2730  0.3915  0.4776  11.00000  0.05    0.27
Q13   1   0.2819  0.2376  0.4434  11.00000  0.05    0.26
Q14   1   0.3319  0.2178  0.5192  11.00000  0.05    0.26
Q15   1   0.1542  0.8720  0.4562  11.00000  0.05    0.25
Q16   1   0.4247  0.3455  0.6244  11.00000  0.05    0.22
Q17   1   0.4668  0.3115  0.7924  11.00000  0.05    0.21
Q18   1   0.3439  0.3437  0.6359  11.00000  0.05    0.20
Q19   1   0.2167  0.8229  0.5779  11.00000  0.05    0.20
Q20   1   0.2276  0.5593  0.4388  11.00000  0.05    0.20
;
