# Supplementary material for: (E)-1-(2,4-Dinitro­phen­yl)-2-[1-(3-fluoro­phen­yl)ethyl­idene]hydrazine
Source: Acta Crystallogr Sect E Struct Rep Online. 2012 May 5;68(Pt 6):o1644–5. doi: 10.1107/S160053681201937X (PMC3379246; doi:10.1107/S160053681201937X)
Supplement: Supplementary file 2 [file e-68-o1644-Isup2.hkl]

# 
# h,k,l, Fc-squared, Fo-squared, sigma(Fo-squared) and status flag 
# 
data_I
_shelx_title ' mo_lf5_0m in P2(1)/c (100K)' 
_shelx_refln_list_code          4 
_shelx_F_calc_maximum      179.15 
_exptl_crystal_F_000       656.00 
_reflns_d_resolution_high  0.7109 
 
loop_ 
 _symmetry_equiv_pos_as_xyz 
 'x, y, z' 
 '-x, y+1/2, -z+1/2' 
 '-x, -y, -z' 
 'x, -y-1/2, z-1/2' 
 
_cell_length_a     7.0165 
_cell_length_b    13.3336 
_cell_length_c    14.4498 
_cell_angle_alpha  90.000 
_cell_angle_beta   94.791 
_cell_angle_gamma  90.000 
 
_shelx_F_squared_multiplier     1.000 
 
loop_ 
 _refln_index_h 
 _refln_index_k 
 _refln_index_l 
 _refln_F_squared_calc 
 _refln_F_squared_meas 
 _refln_F_squared_sigma 
 _refln_observed_status 
   2   0   0     8087.47     8187.94    601.58 o 
   3   0   0     7517.81     7509.94    552.22 o 
   4   0   0      426.34      341.65     19.16 o 
   5   0   0      225.49      210.57     12.60 o 
   6   0   0      164.48      163.86     10.40 o 
   7   0   0        0.10        1.81      1.86 o 
   1   1   0     1209.70     1117.91     59.34 o 
   2   1   0    16706.63    18041.32    953.37 o 
   3   1   0      367.20      389.07     21.36 o 
   4   1   0       26.86       36.91      2.65 o 
   5   1   0       62.00       72.37      4.97 o 
   6   1   0        0.30        1.59      1.10 o 
   7   1   0        0.71        0.90      1.43 o 
   0   2   0    10692.55    10717.14    814.12 o 
   2   2   0     2082.49     1995.58     76.27 o 
   3   2   0      178.86      204.52      8.22 o 
   4   2   0      325.23      129.56     10.86 o 
   5   2   0       15.76       19.24      2.13 o 
   6   2   0        1.33        1.39      1.11 o 
   7   2   0      105.46      116.44      8.48 o 
   8   2   0       37.42       43.63      5.86 o 
   9   2   0        0.78       -0.76      1.92 o 
   1   3   0      578.44      651.66     29.46 o 
   2   3   0     1509.44     1495.67     67.44 o 
   3   3   0      324.35      375.98     15.11 o 
   4   3   0        3.63        2.79      1.00 o 
   5   3   0      135.88      112.66      5.04 o 
   6   3   0       31.39       35.77      2.19 o 
   7   3   0       27.51       32.93      3.02 o 
   8   3   0      327.36      355.12     17.41 o 
   9   3   0       22.67       29.75      4.45 o 
   0   4   0     1496.16     1517.66     68.42 o 
   1   4   0     1431.29     1370.63     40.64 o 
   2   4   0       10.13       10.84      1.49 o 
   3   4   0       29.58       38.81      4.75 o 
   4   4   0        9.50        5.63      1.18 o 
   5   4   0      185.88      233.66     14.22 o 
   6   4   0       65.90       69.76      3.84 o 
   7   4   0        1.86       -0.24      1.95 o 
   8   4   0      130.22      141.33     16.15 o 
   9   4   0       38.51       33.02      5.09 o 
   1   5   0      103.26       74.48      4.85 o 
   2   5   0       63.25       60.60      4.17 o 
   4   5   0     1053.45     1048.11     47.90 o 
   5   5   0       75.65       78.96      6.40 o 
   6   5   0      157.61      154.50      8.28 o 
   7   5   0        3.68        4.15      1.71 o 
   8   5   0       10.16       11.10      2.46 o 
   9   5   0        0.86        1.27      2.08 o 
   0   6   0        0.02        3.98      0.80 o 
   1   6   0     2983.00     3283.37     97.38 o 
   2   6   0      114.83      110.18      9.10 o 
   3   6   0       43.24       41.14      3.76 o 
   5   6   0       31.63       39.21      3.25 o 
   6   6   0       68.79       64.21      7.35 o 
   7   6   0        6.84       10.99      2.33 o 
   8   6   0        1.66       -0.15      1.74 o 
   9   6   0       15.76       20.86      3.30 o 
   1   7   0     1465.61     1543.65     47.82 o 
   2   7   0       91.38       80.25      6.04 o 
   3   7   0     1701.53     1855.38     65.30 o 
   4   7   0       26.21       28.09      6.73 o 
   5   7   0      168.74      175.04      9.39 o 
   6   7   0       87.41       90.15      5.78 o 
   7   7   0        3.60        1.92      2.51 o 
   8   7   0       21.87       17.82      3.07 o 
   9   7   0        1.10        1.23      2.17 o 
   0   8   0        0.02        1.54      0.97 o 
   1   8   0        2.12        2.54      0.63 o 
   2   8   0      265.98      280.13      9.68 o 
   3   8   0       63.67       61.28      3.04 o 
   4   8   0       51.36       59.11      5.92 o 
   5   8   0      709.46      728.51     35.46 o 
   6   8   0       48.75       55.95     14.91 o 
   7   8   0        0.32       -0.11      2.17 o 
   8   8   0       25.46       24.65      3.65 o 
   1   9   0       12.48       12.72      2.50 o 
   2   9   0       13.93       17.80      2.49 o 
   3   9   0       61.08       50.83      2.68 o 
   4   9   0       23.04       23.13      2.93 o 
   5   9   0      320.66      291.56     18.46 o 
   6   9   0      213.20      214.48     14.84 o 
   7   9   0      405.15      422.29     42.74 o 
   8   9   0      147.61      153.59      9.53 o 
   1  10   0       65.81       79.82      3.19 o 
   2  10   0      128.26      116.42      5.17 o 
   3  10   0      246.28      220.61      8.13 o 
   4  10   0      355.86      261.39     23.81 o 
   5  10   0      719.72      746.48     90.27 o 
   6  10   0       59.70       40.52      7.13 o 
   7  10   0       13.06       10.93      3.49 o 
   8  10   0       16.83       17.26      3.57 o 
   1  11   0        0.01       -1.72      0.86 o 
   2  11   0      242.63      253.12      9.98 o 
   3  11   0      453.57      460.77     17.20 o 
   4  11   0       21.03       19.64      3.68 o 
   5  11   0      174.58      193.69     17.90 o 
   6  11   0        0.28        1.53      4.59 o 
   7  11   0       18.35       23.01      4.45 o 
   0  12   0      571.14      545.06     25.90 o 
   1  12   0       53.96       71.23      5.66 o 
   2  12   0       64.87       55.49      3.44 o 
   3  12   0       99.79       85.13      7.15 o 
   4  12   0        4.67        2.44      2.15 o 
   5  12   0        3.83        4.13      3.86 o 
   6  12   0       46.70       51.14      6.51 o 
   7  12   0       10.80       12.96      4.00 o 
   1  13   0      356.96      314.72     15.27 o 
   2  13   0        1.12        5.94      1.58 o 
   3  13   0      183.86      179.48     14.44 o 
   4  13   0      474.22      454.52     28.44 o 
   5  13   0       67.07       60.14      7.73 o 
   6  13   0        0.01       -0.99      2.66 o 
   7  13   0        0.26       -1.16      2.96 o 
   0  14   0       25.29       26.33      3.08 o 
   1  14   0       47.54       49.45      3.06 o 
   2  14   0       32.19       30.29      3.98 o 
   3  14   0       24.72       24.33      2.91 o 
   4  14   0      120.84      121.87      6.82 o 
   5  14   0        4.31        3.29      3.13 o 
   6  14   0       76.06       75.56      8.66 o 
   1  15   0       36.17       42.07      7.55 o 
   2  15   0      243.05      245.25     13.12 o 
   3  15   0        7.75        6.01      2.04 o 
   4  15   0        1.36        1.59      1.92 o 
   5  15   0        1.52        1.35      3.18 o 
   0  16   0        3.80        5.21      2.03 o 
   1  16   0        9.00        9.45      1.67 o 
   2  16   0       40.19       43.98      5.70 o 
   3  16   0      140.01      140.96     10.09 o 
   4  16   0       28.83       35.29      7.22 o 
   5  16   0       45.06       46.38      4.52 o 
   1  17   0       50.11       57.19      5.18 o 
   2  17   0       53.95       66.45      5.65 o 
   3  17   0       19.10       24.55      4.22 o 
   4  17   0        6.34        3.01      2.59 o 
   0  18   0       10.89       23.63      3.72 o 
   1  18   0       16.99       15.42      3.09 o 
   2  18   0       10.07        5.60      2.73 o 
  -8   1   1        3.32        1.66      2.25 o 
  -7   1   1       70.43       64.29      4.07 o 
  -6   1   1        5.30        7.36      1.51 o 
  -5   1   1        5.73        4.82      1.67 o 
  -4   1   1      337.65      360.03     16.46 o 
  -3   1   1        0.02       -0.24      0.84 o 
  -2   1   1     2785.28     3029.57    223.11 o 
  -1   1   1      115.91       99.11      7.89 o 
   0   1   1      352.38      300.33     23.06 o 
   1   1   1      618.11      613.72     47.10 o 
   2   1   1      213.86      251.39      9.78 o 
   3   1   1       15.53        9.69      1.39 o 
   4   1   1      124.07      116.25     16.92 o 
   5   1   1      141.69      136.19      6.05 o 
   6   1   1       19.17       21.59      1.98 o 
   7   1   1        8.97       11.04      1.69 o 
   8   1   1        5.67        4.62      3.38 o 
   9   1   1        5.50        4.29      1.75 o 
  -8   2   1        7.54        6.93      2.84 o 
  -7   2   1        2.83        0.91      1.37 o 
  -6   2   1       48.03       49.68      3.91 o 
  -5   2   1      131.55      121.94      6.57 o 
  -4   2   1      148.50      180.54      9.50 o 
  -3   2   1     1348.60     1402.15     74.87 o 
  -2   2   1     7551.28     7457.04    285.24 o 
   0   2   1      107.06      129.92      5.27 o 
   1   2   1     5076.43     4785.04    248.49 o 
   2   2   1     3430.38     3379.30    129.47 o 
   3   2   1      447.77      456.48     19.21 o 
   4   2   1      117.68      142.25      4.80 o 
   5   2   1       36.00       45.81      1.82 o 
   6   2   1       54.64       52.01      2.21 o 
   7   2   1        2.65        4.15      2.53 o 
   8   2   1        2.18        2.12      1.96 o 
   9   2   1       94.32       87.06      6.20 o 
  -9   3   1      123.36      112.77     10.38 o 
  -8   3   1      225.95      240.26     12.27 o 
  -7   3   1      163.98      174.26      7.76 o 
  -6   3   1      115.62      135.47      4.94 o 
  -5   3   1       97.09       98.48      3.68 o 
  -4   3   1      489.56      475.21     16.77 o 
  -3   3   1      766.42      733.97     28.95 o 
  -2   3   1      395.15      379.00     17.46 o 
  -1   3   1        9.96       10.33      0.94 o 
   0   3   1     2758.15     2800.56     88.74 o 
   1   3   1     1281.98     1292.66     44.93 o 
   2   3   1     2859.82     2815.51    214.46 o 
   3   3   1      409.61      418.63     19.40 o 
   4   3   1      105.47      148.84      6.31 o 
   5   3   1      650.35      699.96     22.46 o 
   6   3   1      536.68      562.39     26.05 o 
   7   3   1      482.47      493.83     35.19 o 
   8   3   1       23.12       25.94      2.95 o 
   9   3   1       30.80       32.30      3.46 o 
  -9   4   1      123.40      129.61      8.07 o 
  -8   4   1        4.57        4.27      1.84 o 
  -7   4   1        0.06       -0.29      1.05 o 
  -6   4   1       32.77       21.07      2.77 o 
  -5   4   1        0.77        1.61      0.95 o 
  -4   4   1      427.13      427.10     17.10 o 
  -3   4   1        0.00        0.46      0.69 o 
  -1   4   1        0.86        3.49      0.42 o 
   0   4   1        5.13        8.36      1.60 o 
   1   4   1      815.13      856.02     27.52 o 
   2   4   1        6.26       10.03      0.99 o 
   3   4   1       30.97       20.32      2.62 o 
   4   4   1      920.68      931.34     33.04 o 
   5   4   1      156.05      167.03      8.91 o 
   6   4   1      231.00      251.55     15.31 o 
   7   4   1       13.32       10.05      2.31 o 
   8   4   1        4.85        4.94      1.97 o 
   9   4   1       28.14       24.12      4.57 o 
  -9   5   1       20.99       18.02      2.95 o 
  -8   5   1       68.37       77.82      5.79 o 
  -7   5   1       70.10       66.19      4.12 o 
  -6   5   1        3.56        2.26      1.17 o 
  -5   5   1       95.67       94.33      5.42 o 
  -4   5   1        2.14        1.92      1.03 o 
  -2   5   1       14.27       26.29      1.97 o 
  -1   5   1       62.60       48.63      7.79 o 
   0   5   1       28.14       43.21      1.63 o 
   2   5   1        0.59       18.29      1.54 o 
   3   5   1      723.49      681.68     47.06 o 
   4   5   1       11.27       12.23      2.07 o 
   5   5   1      131.00      128.13      8.83 o 
   6   5   1      155.67      158.44     10.55 o 
   7   5   1      111.80      108.33      6.55 o 
   8   5   1        5.07        2.28      1.92 o 
   9   5   1        8.74        7.58      3.57 o 
  -9   6   1        5.88        2.07      2.01 o 
  -8   6   1        0.82        0.70      1.85 o 
  -7   6   1       31.32       27.83      2.75 o 
  -6   6   1        3.43        1.81      1.38 o 
  -5   6   1      224.99      230.50     11.70 o 
  -4   6   1        9.23        3.94      2.67 o 
  -3   6   1       47.96       41.06      3.54 o 
  -2   6   1      287.24      290.94     11.08 o 
  -1   6   1     1925.15     2348.86     65.04 o 
   0   6   1      342.95      385.04     11.09 o 
   1   6   1     1571.30     1615.41     47.87 o 
   2   6   1      250.10      287.72     10.62 o 
   3   6   1      103.79      118.63      8.96 o 
   5   6   1       16.98       15.95      2.76 o 
   6   6   1       15.88       16.31      4.43 o 
   7   6   1        9.16        8.83      2.60 o 
   8   6   1        1.64        1.09      1.91 o 
   9   6   1        2.24        4.91      4.07 o 
  -9   7   1        0.30        1.10      2.15 o 
  -8   7   1        7.42        7.57      2.41 o 
  -7   7   1       12.89       13.72      2.49 o 
  -6   7   1       65.95       65.38      4.80 o 
  -5   7   1      153.68      168.59     11.76 o 
  -4   7   1       94.77       95.76      7.05 o 
  -3   7   1     1862.19     1945.93     68.49 o 
  -2   7   1      530.11      510.19     16.85 o 
  -1   7   1        2.58       11.21      1.74 o 
   0   7   1      474.67      472.55     12.69 o 
   1   7   1     1378.64     1590.40     51.24 o 
   2   7   1      200.88      237.52     25.59 o 
   3   7   1      141.02      179.11      7.10 o 
   4   7   1      158.58      155.60     10.34 o 
   5   7   1       12.32       10.26      2.43 o 
   6   7   1        0.23       -1.13      1.76 o 
   7   7   1        0.99       -1.93      1.96 o 
   8   7   1       54.27       53.45      5.06 o 
   9   7   1        7.07        6.64      2.61 o 
  -8   8   1       62.57       61.26      5.56 o 
  -7   8   1        3.89        3.09      1.89 o 
  -6   8   1        0.04        0.38      1.43 o 
  -5   8   1        1.86        0.88      1.51 o 
  -4   8   1       53.85       52.76      7.80 o 
  -3   8   1      198.09      225.54      8.69 o 
  -2   8   1      449.46      390.87     13.19 o 
  -1   8   1      590.79      587.30     16.69 o 
   0   8   1        1.48        6.00      1.00 o 
   1   8   1     1084.41     1166.73     32.67 o 
   2   8   1      680.40      718.25     25.68 o 
   3   8   1       81.63       70.40      3.66 o 
   4   8   1        1.85        3.93      3.71 o 
   5   8   1       35.09       40.09      6.74 o 
   6   8   1       44.21       37.14      4.79 o 
   7   8   1        1.78        1.05      2.35 o 
   8   8   1       11.78       16.47      3.22 o 
  -8   9   1       95.15       90.01      6.86 o 
  -7   9   1      372.61      397.90     65.02 o 
  -6   9   1      242.47      265.94     26.74 o 
  -5   9   1      303.72      323.33     16.43 o 
  -4   9   1       91.23       91.04      5.85 o 
  -3   9   1       33.43       31.56      2.10 o 
  -2   9   1       10.18       14.63      2.12 o 
  -1   9   1      144.93      144.82      4.68 o 
   0   9   1        5.00        9.55      2.29 o 
   1   9   1      435.82      465.42     14.38 o 
   2   9   1       34.60       43.21      2.81 o 
   3   9   1      246.12      250.34      9.68 o 
   4   9   1      204.91      194.94     12.88 o 
   5   9   1       46.32       36.88      7.07 o 
   6   9   1       31.67       30.52      4.45 o 
   7   9   1        0.10       -0.56      2.45 o 
   8   9   1       59.49       54.68      6.62 o 
  -8  10   1       20.56       15.17      3.33 o 
  -7  10   1       74.18       73.81      7.46 o 
  -6  10   1       89.21      135.02     10.46 o 
  -5  10   1     1484.60     1498.82     89.98 o 
  -4  10   1       53.02       81.22      7.04 o 
  -3  10   1      115.92      120.43      7.80 o 
  -2  10   1      270.87      283.86     10.02 o 
  -1  10   1      198.80      223.49      6.93 o 
   1  10   1      235.24      186.71      8.38 o 
   2  10   1      193.32      152.96      8.30 o 
   3  10   1     3300.24     3224.52    126.61 o 
   4  10   1      763.77      599.55     50.25 o 
   5  10   1      684.09      644.99     47.49 o 
   6  10   1      363.13      366.68     32.50 o 
   7  10   1        9.66        8.66      3.16 o 
   8  10   1      147.42      123.26     10.12 o 
  -7  11   1      275.21      270.69     18.24 o 
  -6  11   1      179.59      171.74     12.45 o 
  -5  11   1        2.07        2.85      2.02 o 
  -4  11   1       58.51       47.11      4.56 o 
  -3  11   1        0.72       10.14      2.73 o 
  -2  11   1        3.26        2.84      1.12 o 
  -1  11   1        8.09       23.13      2.40 o 
   0  11   1       19.38       18.26      1.62 o 
   1  11   1      111.89      140.24      6.79 o 
   2  11   1      348.81      223.19     11.51 o 
   3  11   1      409.25      425.35     18.03 o 
   4  11   1       87.04       85.11      8.10 o 
   5  11   1      260.07      235.64     23.49 o 
   6  11   1       36.95       37.21      6.04 o 
   7  11   1        1.38        0.22      2.62 o 
  -7  12   1        3.28        5.03      3.33 o 
  -6  12   1       13.15        8.70      3.43 o 
  -5  12   1        8.99       10.78      3.42 o 
  -4  12   1       33.28       31.42      2.76 o 
  -3  12   1      217.40      210.41      8.03 o 
  -2  12   1       75.24       72.40      6.30 o 
  -1  12   1      213.36      169.89      6.00 o 
   0  12   1      400.63      350.55     17.25 o 
   1  12   1      192.23      199.87     12.28 o 
   2  12   1       25.35       32.75      2.64 o 
   3  12   1       79.93       78.36      4.80 o 
   4  12   1      228.20      228.89     15.93 o 
   5  12   1       13.74        9.55      3.24 o 
   6  12   1       66.12       61.23      7.20 o 
   7  12   1       54.48       41.30      6.04 o 
  -7  13   1       22.41       20.66      4.81 o 
  -6  13   1        0.09        1.15      2.78 o 
  -5  13   1       61.23       63.26      7.76 o 
  -4  13   1       47.18       41.74      5.72 o 
  -3  13   1       15.90       15.80      3.35 o 
  -2  13   1      116.31      112.22      5.40 o 
  -1  13   1       71.82       75.00      4.21 o 
   0  13   1      168.91      151.20      5.93 o 
   1  13   1       18.07       18.34      2.21 o 
   2  13   1      101.55       79.60      5.62 o 
   3  13   1      322.67      354.58     15.52 o 
   4  13   1       41.44       33.81      3.96 o 
   5  13   1       13.27       21.09      6.38 o 
   6  13   1       59.35       55.79     12.91 o 
   7  13   1        2.22        6.09      3.41 o 
  -6  14   1       94.30       88.99     14.04 o 
  -5  14   1       13.61       13.97      6.51 o 
  -4  14   1       11.78       11.95      2.41 o 
  -3  14   1        0.15        1.55      1.65 o 
  -2  14   1        0.35       -0.99      1.26 o 
  -1  14   1       38.05       48.18      2.84 o 
   0  14   1       63.08       62.12      3.31 o 
   1  14   1        1.88        2.21      1.17 o 
   2  14   1       42.45       38.23      6.77 o 
   3  14   1        7.70        8.29      2.05 o 
   4  14   1       76.27       62.31      4.78 o 
   5  14   1        0.00        0.61      2.95 o 
   6  14   1        7.63       10.50      3.96 o 
  -5  15   1        0.04        2.79      3.25 o 
  -4  15   1       30.04       28.03      3.31 o 
  -3  15   1       19.27       20.94      2.88 o 
  -2  15   1        1.22        3.83      2.00 o 
  -1  15   1       23.66       24.94      3.12 o 
   0  15   1       12.68       16.94      1.87 o 
   1  15   1       26.75       25.11      2.09 o 
   2  15   1        3.96        2.39      2.06 o 
   3  15   1        3.96        1.55      1.77 o 
   4  15   1       30.89       30.52      3.44 o 
   5  15   1        0.08       -1.40      2.87 o 
  -5  16   1       31.44       42.08      4.20 o 
  -4  16   1      102.58      128.79      9.04 o 
  -3  16   1        4.00        6.38      3.75 o 
  -2  16   1       46.42       46.96      6.48 o 
  -1  16   1       18.17       23.84      2.09 o 
   0  16   1        9.12        8.17      1.56 o 
   1  16   1       17.80       19.03      2.75 o 
   2  16   1      140.92      144.03     11.05 o 
   3  16   1       25.00       34.23      5.02 o 
   4  16   1       52.34       47.53      5.51 o 
   5  16   1       25.63       23.62      3.56 o 
  -4  17   1        2.87       -1.86      2.17 o 
  -3  17   1       21.37       28.67      3.94 o 
  -2  17   1       45.73       54.92      8.98 o 
  -1  17   1        0.28        4.54      2.39 o 
   0  17   1      128.69      140.55      6.67 o 
   1  17   1       71.30      101.08     10.89 o 
   2  17   1       78.88       82.56      8.95 o 
   3  17   1        4.25        6.41      2.77 o 
   4  17   1        0.10       -0.15      2.29 o 
  -2  18   1        2.01        6.48      2.72 o 
  -1  18   1       95.45      124.43      8.01 o 
   0  18   1        0.13        2.25      1.61 o 
   1  18   1       26.90       28.46      3.83 o 
   2  18   1       24.29       24.72      3.91 o 
  -8   0   2        1.02        0.56      2.11 o 
  -7   0   2       14.14       10.93      2.71 o 
  -6   0   2      237.45      252.21     15.32 o 
  -5   0   2      506.52      526.26     40.86 o 
  -4   0   2     1024.98      955.38     71.96 o 
  -3   0   2     2058.48     2066.02    153.32 o 
  -1   0   2        0.60       -0.07      0.23 o 
   0   0   2     6612.80     6567.93    499.13 o 
   1   0   2    15933.42    15920.58   1207.22 o 
   2   0   2       17.52        9.80      1.14 o 
   3   0   2      424.58      390.44     21.87 o 
   4   0   2      311.67      379.03     21.43 o 
   5   0   2        1.87        1.70      0.70 o 
   6   0   2       14.72       19.52      2.02 o 
   7   0   2      191.06      209.79     17.88 o 
   8   0   2       41.24       48.53      5.90 o 
   9   0   2       28.72       28.35      4.68 o 
  -8   1   2        1.82        1.31      2.32 o 
  -7   1   2      180.35      180.58      8.40 o 
  -6   1   2       53.31       55.74      4.34 o 
  -5   1   2      631.94      641.53     28.83 o 
  -4   1   2    11985.54    12820.39    666.02 o 
  -3   1   2      556.49      489.73     37.56 o 
  -2   1   2    32094.15    31936.64   1710.98 o 
  -1   1   2      189.68      135.89     10.71 o 
   0   1   2      596.40      618.36     23.72 o 
   1   1   2      767.15      781.13     47.43 o 
   2   1   2     1185.78     1025.73     45.58 o 
   3   1   2       95.04       81.27      2.89 o 
   4   1   2      171.85      168.38      5.70 o 
   5   1   2       12.34       24.46      2.09 o 
   6   1   2       21.57       23.65      1.82 o 
   7   1   2        9.62        5.54      1.37 o 
   8   1   2        0.00       -0.65      1.49 o 
   9   1   2        0.42        0.06      1.72 o 
  -8   2   2       11.94       15.04      3.61 o 
  -7   2   2        5.84        9.42      2.81 o 
  -6   2   2      415.06      436.53     20.32 o 
  -5   2   2        2.05        2.17      1.21 o 
  -4   2   2       36.40       63.66      4.84 o 
  -3   2   2      579.99      570.00     18.24 o 
  -2   2   2      931.32     1026.61     57.27 o 
  -1   2   2       26.23       47.28      3.19 o 
   0   2   2      693.31      645.68     28.87 o 
   1   2   2        0.85       -0.80      1.25 o 
   2   2   2      885.57      902.78     34.45 o 
   3   2   2      344.68      323.28     12.66 o 
   4   2   2        6.54       15.91      1.52 o 
   5   2   2      651.56      702.15     25.77 o 
   6   2   2       32.97       36.50      3.05 o 
   7   2   2        0.36       -0.31      1.26 o 
   8   2   2       52.15       48.68      4.19 o 
   9   2   2        5.07        2.48      1.89 o 
  -9   3   2        0.34        0.17      1.56 o 
  -8   3   2       11.71        8.67      1.49 o 
  -7   3   2        1.43        2.31      1.27 o 
  -6   3   2       12.41       11.19      1.06 o 
  -5   3   2       16.19       23.76      1.39 o 
  -4   3   2       12.27       14.52      1.66 o 
  -3   3   2      101.28      126.06      7.54 o 
  -2   3   2       12.63       10.43      1.31 o 
  -1   3   2       75.23       73.15      3.16 o 
   0   3   2     2999.19     2939.54    102.60 o 
   1   3   2      832.89      907.84     26.75 o 
   3   3   2      417.42      441.58     25.06 o 
   4   3   2       84.84       86.42      4.59 o 
   5   3   2       43.73       33.94      2.66 o 
   6   3   2     1088.94     1102.72    117.50 o 
   7   3   2      111.09      115.66      6.77 o 
   8   3   2        7.33       14.16      3.50 o 
   9   3   2       56.24       61.67      5.28 o 
  -9   4   2        1.65       -0.49      1.77 o 
  -8   4   2       45.98       46.00      3.27 o 
  -7   4   2       77.52       78.44      4.25 o 
  -6   4   2      137.49      143.63      6.64 o 
  -5   4   2        7.98       10.70      1.60 o 
  -4   4   2      659.88      675.25     26.92 o 
  -3   4   2       27.77       17.19      1.64 o 
  -1   4   2     2885.08     2816.71     77.75 o 
   0   4   2       14.00       15.29      1.17 o 
   1   4   2       66.03       51.25      2.47 o 
   2   4   2       13.42       26.02      3.51 o 
   4   4   2     1040.70     1062.01     59.14 o 
   5   4   2       25.59       37.55      4.94 o 
   6   4   2        3.05        3.62      1.77 o 
   7   4   2       30.18       32.27      4.00 o 
   8   4   2       39.48       34.17      4.25 o 
   9   4   2       76.06       81.12      8.77 o 
  -9   5   2        6.17        8.32      3.47 o 
  -8   5   2       15.08       11.61      3.59 o 
  -7   5   2       28.29       27.77      2.55 o 
  -6   5   2      203.55      205.03      9.08 o 
  -5   5   2       34.37       41.74      5.45 o 
  -4   5   2        2.13        1.56      1.00 o 
  -3   5   2       11.49        0.40      0.81 o 
  -2   5   2      152.35      129.41      6.57 o 
   0   5   2     1114.69     1207.25     33.66 o 
   1   5   2       64.14       79.98      3.21 o 
   2   5   2     1149.79     1171.39     41.00 o 
   3   5   2        3.19        8.55      4.45 o 
   5   5   2       11.98       15.43      5.96 o 
   6   5   2      184.14      201.77     22.43 o 
   7   5   2        0.01        0.37      1.76 o 
   8   5   2       17.58       13.04      3.21 o 
   9   5   2        0.29        1.63      3.10 o 
  -9   6   2        0.90        1.23      1.95 o 
  -8   6   2        6.51        5.42      1.75 o 
  -7   6   2       99.66      100.59      5.48 o 
  -6   6   2        1.74        2.23      1.21 o 
  -5   6   2       94.49       92.40      5.50 o 
  -3   6   2      169.87      207.76     10.38 o 
  -2   6   2       87.30       96.72      6.47 o 
  -1   6   2     5821.87     6369.57    175.44 o 
   0   6   2      286.26      310.97     10.39 o 
   1   6   2     1157.93     1269.59     37.73 o 
   2   6   2      324.10      337.23     16.20 o 
   3   6   2      127.82      115.39      5.31 o 
   4   6   2        4.24       -0.25      0.97 o 
   5   6   2       48.72       52.90      5.46 o 
   6   6   2        0.28        1.99      1.86 o 
   7   6   2       45.84       47.08      5.30 o 
   8   6   2       12.42       10.24      2.57 o 
   9   6   2        0.04        0.54      3.12 o 
  -9   7   2       45.83       33.16      4.20 o 
  -8   7   2       45.96       51.52      6.76 o 
  -7   7   2       14.02       13.75      2.16 o 
  -6   7   2       26.52       27.76      3.00 o 
  -5   7   2      321.45      358.98     17.59 o 
  -4   7   2       12.58       15.98      3.19 o 
  -3   7   2      298.79      323.06     22.90 o 
  -2   7   2       61.78       78.87      3.23 o 
  -1   7   2        0.00        3.06      0.62 o 
   0   7   2      446.35      454.93     12.34 o 
   1   7   2      546.16      683.73     33.63 o 
   2   7   2       98.56       97.02      4.57 o 
   3   7   2      262.96      263.63     18.49 o 
   4   7   2       70.37       69.75      5.76 o 
   5   7   2       16.45       21.88      3.79 o 
   6   7   2       17.01       14.32      3.06 o 
   7   7   2       65.48       64.49      6.42 o 
   8   7   2       17.94       15.94      3.07 o 
  -8   8   2       57.28       59.16      4.54 o 
  -7   8   2      285.86      273.57     14.61 o 
  -6   8   2        3.32        2.99      2.39 o 
  -5   8   2      297.75      279.04     14.23 o 
  -4   8   2       23.74       26.25      2.84 o 
  -3   8   2      199.94      198.52      7.15 o 
  -2   8   2      106.15      115.00      9.33 o 
  -1   8   2      270.26      287.74      8.54 o 
   0   8   2       14.77       18.52      4.92 o 
   1   8   2      200.30      194.56      6.32 o 
   2   8   2       14.00       24.63      2.50 o 
   3   8   2      313.81      294.62     11.08 o 
   4   8   2      143.50      154.40     10.55 o 
   5   8   2        3.43        2.03      3.63 o 
   6   8   2      152.19      167.28     31.44 o 
   7   8   2       10.70       11.19      3.19 o 
   8   8   2       94.06       97.19      8.72 o 
  -8   9   2      128.93       96.44      8.78 o 
  -7   9   2      651.57      656.07     27.20 o 
  -6   9   2       78.02      112.70      8.86 o 
  -5   9   2        7.29        6.11      2.64 o 
  -4   9   2        3.45        3.99      2.22 o 
  -3   9   2       29.65       33.65      2.19 o 
  -2   9   2       41.03       43.66      2.50 o 
  -1   9   2       32.04       26.94      3.54 o 
   0   9   2       38.69       50.68      4.84 o 
   1   9   2      172.00      121.31      4.30 o 
   2   9   2       25.53        9.91      1.03 o 
   3   9   2        0.62        3.69      1.29 o 
   4   9   2      134.28      142.45     18.28 o 
   5   9   2      263.91      220.40     20.84 o 
   6   9   2      203.33      204.95     13.97 o 
   7   9   2       72.61       73.67      7.47 o 
   8   9   2      319.79      317.05     20.72 o 
  -8  10   2        1.29        3.07      2.57 o 
  -7  10   2       89.76       76.86      6.05 o 
  -6  10   2       98.14      134.29     10.30 o 
  -5  10   2      121.49      107.74      7.03 o 
  -4  10   2       32.67       28.51      3.33 o 
  -3  10   2       40.19       47.25      3.33 o 
  -2  10   2       38.39       34.65      3.61 o 
  -1  10   2       13.41       21.00      1.44 o 
   1  10   2       69.38       58.66      2.64 o 
   2  10   2      212.35      159.21      8.57 o 
   3  10   2     1669.45     1748.05    106.02 o 
   4  10   2      167.81      172.24     25.24 o 
   5  10   2       34.00       23.22      6.15 o 
   6  10   2        4.17        2.53      2.64 o 
   7  10   2        3.25       10.26      3.57 o 
   8  10   2       34.20       34.41      7.93 o 
  -7  11   2       46.90       43.02      6.07 o 
  -6  11   2       37.98       37.58      4.40 o 
  -5  11   2      159.25      152.15      9.18 o 
  -4  11   2      142.29      156.44      9.17 o 
  -3  11   2       62.17       60.32      3.54 o 
  -2  11   2       30.42       33.70      2.62 o 
  -1  11   2      163.75      153.88      5.14 o 
   0  11   2      190.69      148.85      8.00 o 
   1  11   2     2606.22     2594.29     78.00 o 
   2  11   2        0.08       17.22      3.49 o 
   3  11   2        2.05        1.70      1.46 o 
   4  11   2       16.28       15.46      2.21 o 
   5  11   2        6.54        5.76      2.83 o 
   6  11   2        7.05        8.62      3.37 o 
   7  11   2        0.01        0.67      2.81 o 
  -7  12   2       25.54       43.49      8.41 o 
  -6  12   2       26.69       22.57      3.64 o 
  -5  12   2        0.30        0.34      1.93 o 
  -4  12   2      110.15      113.94      8.84 o 
  -3  12   2      221.30      221.68      8.39 o 
  -2  12   2      233.06      231.25      8.63 o 
  -1  12   2        0.90        5.97      1.12 o 
   0  12   2      155.12      112.87      4.63 o 
   1  12   2      247.09      284.15     17.74 o 
   2  12   2      117.48      106.33     10.39 o 
   3  12   2      227.31      222.09     11.79 o 
   4  12   2       19.44       19.69      3.46 o 
   5  12   2       81.39       85.96      8.25 o 
   6  12   2        0.12        0.89      2.73 o 
   7  12   2       32.31       45.90      6.34 o 
  -7  13   2       16.09       15.19      4.11 o 
  -6  13   2       37.58       34.75      5.48 o 
  -5  13   2       67.12       74.35      9.91 o 
  -4  13   2       19.64       17.17      2.51 o 
  -3  13   2      101.72       91.13      6.13 o 
  -2  13   2       81.19       72.57      3.80 o 
  -1  13   2       38.38       38.53      5.25 o 
   0  13   2        0.62       -0.05      1.02 o 
   1  13   2        2.94        3.28      1.15 o 
   2  13   2      944.64      816.06     33.35 o 
   3  13   2       20.70       26.72      5.79 o 
   4  13   2       58.02       63.46      8.52 o 
   5  13   2        7.37       15.11      4.01 o 
   6  13   2        3.55        4.61      3.27 o 
  -6  14   2      129.42      136.23     11.42 o 
  -5  14   2        0.63        0.56      2.92 o 
  -4  14   2       79.94       82.32      5.32 o 
  -3  14   2        0.90        0.65      1.54 o 
  -2  14   2        1.31        3.11      1.50 o 
  -1  14   2      136.60      124.62      5.11 o 
   0  14   2       54.92       45.50      7.32 o 
   1  14   2      126.96      117.99      5.38 o 
   2  14   2       17.17       14.89      2.67 o 
   3  14   2        2.59        2.25      1.69 o 
   4  14   2       14.04       15.12      2.50 o 
   5  14   2        7.01        7.94      3.58 o 
   6  14   2        9.81        1.76      4.50 o 
  -5  15   2       57.41       54.86      7.34 o 
  -4  15   2       33.42       41.16      3.98 o 
  -3  15   2        1.34        4.21      1.89 o 
  -2  15   2        0.65        0.62      1.64 o 
  -1  15   2       38.21       40.93      4.45 o 
   0  15   2      245.19      245.52      9.04 o 
   1  15   2        0.89        2.85      1.29 o 
   2  15   2        1.09        3.90      2.10 o 
   3  15   2        0.33        0.84      1.77 o 
   4  15   2       25.36       18.62      2.88 o 
   5  15   2        4.12        6.77      2.72 o 
  -5  16   2       78.57       95.64     10.44 o 
  -4  16   2       81.36       97.60      9.32 o 
  -3  16   2       40.08       36.30      4.26 o 
  -2  16   2        8.76       10.95      2.62 o 
  -1  16   2        9.67        9.28      2.34 o 
   0  16   2        1.90        1.14      1.29 o 
   1  16   2       12.37       10.80      1.72 o 
   2  16   2        4.20        6.08      2.49 o 
   3  16   2        4.29        6.63      2.62 o 
   4  16   2        0.04       -1.28      1.95 o 
  -4  17   2       18.83       19.73      3.61 o 
  -3  17   2        0.07       -0.56      2.11 o 
  -2  17   2        0.87       -1.19      1.98 o 
  -1  17   2       19.82       18.72      3.06 o 
   0  17   2       55.59       66.41      3.96 o 
   1  17   2       66.43       83.37      8.43 o 
   2  17   2        0.83        4.21      2.45 o 
   3  17   2      140.08      129.80      8.64 o 
  -2  18   2       43.98       62.18      6.63 o 
  -1  18   2        0.12        0.10      2.26 o 
   0  18   2       65.55       66.14      3.95 o 
   1  18   2       36.27       36.52      4.24 o 
   2  18   2       23.18       33.48      9.01 o 
  -9   1   3       21.37       20.51      6.22 o 
  -8   1   3        0.76        1.81      1.71 o 
  -7   1   3        6.30        8.39      2.06 o 
  -6   1   3      246.82      247.76     19.74 o 
  -5   1   3        9.29       18.89     10.73 o 
  -4   1   3     4569.53     4713.67    246.00 o 
  -3   1   3       98.92       80.53      4.07 o 
  -2   1   3     1415.32     1392.54     62.11 o 
  -1   1   3     2254.09     2178.06     96.56 o 
   0   1   3     2575.98     2722.10     85.87 o 
   1   1   3      165.01      171.96      5.72 o 
   3   1   3      604.55      645.14     31.86 o 
   4   1   3      498.86      485.57     15.66 o 
   5   1   3       37.82       51.18      2.10 o 
   6   1   3       38.68       49.02      2.96 o 
   7   1   3        0.24        0.56      1.50 o 
   8   1   3       73.20       65.34      7.68 o 
   9   1   3       47.00       57.36      5.10 o 
  -9   2   3        8.15        5.70      3.08 o 
  -8   2   3        0.00        0.48      1.91 o 
  -7   2   3       19.08       18.29      2.80 o 
  -6   2   3      581.23      615.26     28.07 o 
  -5   2   3      205.29      200.27     10.03 o 
  -4   2   3      689.89      677.22     21.56 o 
  -3   2   3      301.43      277.67      9.06 o 
  -2   2   3      130.02      145.08     24.64 o 
  -1   2   3     4250.71     4203.20    160.57 o 
   0   2   3     4076.85     4182.09    132.09 o 
   1   2   3      430.30      473.64     18.38 o 
   3   2   3      684.85      772.76     29.61 o 
   4   2   3       50.35       43.05      1.91 o 
   5   2   3      340.86      364.49     17.07 o 
   6   2   3       42.72       39.98      6.69 o 
   7   2   3      155.09      160.50     12.76 o 
   8   2   3        5.77        6.71      2.11 o 
   9   2   3       51.08       52.26      5.49 o 
  -9   3   3       15.90       15.47      2.37 o 
  -8   3   3       33.03       32.59      2.56 o 
  -7   3   3       30.58       32.19      2.24 o 
  -6   3   3       22.26       30.12      2.69 o 
  -5   3   3      266.77      264.59      8.23 o 
  -4   3   3      917.19      958.15     30.65 o 
  -3   3   3      106.56       96.92      4.65 o 
  -1   3   3     1298.59     1325.64     34.65 o 
   0   3   3        1.56        2.31      0.45 o 
   1   3   3      522.38      641.93     17.70 o 
   2   3   3     1884.32     1816.45     99.73 o 
   3   3   3     1505.30     1602.81     86.54 o 
   4   3   3        3.69        5.52      0.77 o 
   5   3   3      717.51      787.20     80.24 o 
   6   3   3       40.41       43.63     12.03 o 
   7   3   3      155.71      166.11      8.96 o 
   8   3   3       69.88       70.63      5.71 o 
   9   3   3       29.45       29.19      3.84 o 
  -9   4   3       10.38       11.49      1.89 o 
  -8   4   3        1.16        0.19      1.18 o 
  -7   4   3        0.00       -1.44      1.04 o 
  -6   4   3       60.41       59.63      3.59 o 
  -5   4   3        8.52       12.40      1.44 o 
  -4   4   3      113.46      111.37      4.60 o 
  -3   4   3        6.10        4.47      2.64 o 
  -2   4   3        1.26        1.34      0.64 o 
  -1   4   3     2641.06     2751.44     95.91 o 
   0   4   3      534.64      443.38     15.90 o 
   1   4   3      450.89      419.65     17.06 o 
   2   4   3     1818.04     1931.96     75.74 o 
   3   4   3      832.52      662.78     53.43 o 
   4   4   3     1425.19     1524.23     82.37 o 
   5   4   3      118.18      141.87      9.88 o 
   6   4   3       18.18       18.85      2.92 o 
   7   4   3        3.58        3.32      2.04 o 
   8   4   3        0.04       -0.19      1.87 o 
   9   4   3        0.33       -1.17      1.94 o 
  -9   5   3        2.31        1.94      1.54 o 
  -8   5   3        1.69        1.51      1.47 o 
  -7   5   3        1.87        1.13      1.24 o 
  -6   5   3        4.86        6.47      2.40 o 
  -5   5   3      109.94      116.11      6.34 o 
  -4   5   3       39.48       43.50      6.95 o 
  -3   5   3      700.71      673.18     37.89 o 
  -2   5   3       99.46       98.65      3.69 o 
  -1   5   3        7.34       16.75      1.82 o 
   0   5   3        0.82        2.78      0.60 o 
   1   5   3      614.92      617.69     39.60 o 
   2   5   3      895.69     1004.39     35.22 o 
   3   5   3       94.21       95.79      5.73 o 
   4   5   3       43.43       33.73      5.54 o 
   5   5   3       12.08       11.50      2.41 o 
   6   5   3        0.00        1.44      2.23 o 
   7   5   3        1.97       -0.24      1.88 o 
   8   5   3        0.22        2.91      2.90 o 
   9   5   3       10.90        8.38      2.70 o 
  -9   6   3        9.37       11.27      2.21 o 
  -8   6   3       14.40       13.61      2.17 o 
  -7   6   3      169.60      168.89      8.05 o 
  -6   6   3        3.97        4.19      1.37 o 
  -5   6   3       68.78       75.56      4.79 o 
  -3   6   3      898.16      997.16     39.68 o 
  -2   6   3      181.23      201.32     11.46 o 
  -1   6   3     3613.14     4112.21    113.27 o 
   0   6   3      444.61      487.94     35.83 o 
   1   6   3       54.53       74.01      6.37 o 
   2   6   3      803.32      839.58     29.69 o 
   3   6   3        6.48        6.01      1.77 o 
   4   6   3       42.84       46.54      7.04 o 
   5   6   3      107.88      110.33     13.61 o 
   6   6   3        3.68        7.34      2.41 o 
   7   6   3        2.86        1.02      2.05 o 
   8   6   3        9.30       13.61      2.80 o 
   9   6   3        4.79        3.07      2.41 o 
  -9   7   3        4.22        5.99      2.13 o 
  -8   7   3       17.91       15.49      2.45 o 
  -7   7   3       14.76       14.33      2.23 o 
  -6   7   3        0.76       -1.29      1.18 o 
  -5   7   3      638.65      650.21     30.72 o 
  -4   7   3       13.32       14.62      2.21 o 
  -3   7   3        2.41        9.43      1.47 o 
  -2   7   3      240.50      253.60      8.79 o 
  -1   7   3      171.19      213.69      6.43 o 
   0   7   3      177.16      131.70      5.86 o 
   1   7   3       75.02      121.16      4.13 o 
   2   7   3      706.63      673.75     24.07 o 
   3   7   3       44.88       41.51      2.74 o 
   4   7   3       22.45       32.71      4.05 o 
   5   7   3        0.50        0.57      1.79 o 
   6   7   3       94.11       99.82     14.27 o 
   7   7   3       13.44       10.05      3.02 o 
   8   7   3       36.54       31.19      9.84 o 
  -8   8   3       16.84       16.49      3.94 o 
  -7   8   3      178.15      191.96      9.35 o 
  -6   8   3        3.19        2.29      1.48 o 
  -5   8   3       38.87       34.15      3.45 o 
  -4   8   3      189.76      171.30      9.30 o 
  -3   8   3      724.44      744.42     24.43 o 
  -2   8   3        0.15        1.84      0.79 o 
  -1   8   3      249.01      270.27      7.62 o 
   0   8   3      309.71      372.91     15.26 o 
   1   8   3      188.95      188.53      5.49 o 
   2   8   3       71.85       81.37      3.53 o 
   3   8   3      148.00      160.91      7.45 o 
   4   8   3      117.96      135.69     17.02 o 
   5   8   3        0.15        2.06      2.15 o 
   6   8   3      258.87      269.66     17.39 o 
   7   8   3      102.84      119.07      9.46 o 
   8   8   3       42.48       35.97      5.35 o 
  -8   9   3      100.00      119.45     15.93 o 
  -7   9   3      220.53      236.15     11.18 o 
  -6   9   3       51.29       58.50     10.86 o 
  -5   9   3        2.00        0.94      1.57 o 
  -4   9   3       26.30       23.25      2.87 o 
  -3   9   3       38.00       38.76      2.58 o 
  -2   9   3       17.74       24.05      4.69 o 
  -1   9   3      711.08      804.89     22.77 o 
   0   9   3       10.06       12.67      3.91 o 
   1   9   3     1785.29     1699.20     50.58 o 
   2   9   3       20.68       24.91      3.33 o 
   3   9   3      132.91      153.33     14.62 o 
   4   9   3       75.16       74.80      6.69 o 
   5   9   3       11.58        7.90      4.75 o 
   6   9   3      414.78      414.29     28.75 o 
   7   9   3       10.91        6.89      3.07 o 
   8   9   3       89.66       84.41      9.60 o 
  -8  10   3        0.11        2.56      2.08 o 
  -7  10   3      190.68      206.10     14.00 o 
  -6  10   3       33.19       31.19      3.74 o 
  -5  10   3        6.49        7.59      2.33 o 
  -4  10   3      110.92      112.19      7.04 o 
  -3  10   3       35.57       38.49      3.07 o 
  -2  10   3      139.81      122.46     11.19 o 
  -1  10   3      118.41       89.93      4.74 o 
   0  10   3      132.21      175.46      7.15 o 
   1  10   3      772.89      786.25     36.79 o 
   2  10   3     1193.84     1143.95     47.00 o 
   3  10   3      505.79      523.50     38.87 o 
   4  10   3      563.46      594.46     35.09 o 
   5  10   3      106.45      113.17     13.17 o 
   6  10   3      146.59      137.21     10.88 o 
   7  10   3       96.76       92.03      8.49 o 
   8  10   3      225.54      243.76     16.90 o 
  -7  11   3        2.17        0.72      1.98 o 
  -6  11   3       11.71       13.68      2.88 o 
  -5  11   3       12.57        9.74      2.53 o 
  -4  11   3        8.66        5.10      2.06 o 
  -3  11   3        0.49        6.30      1.36 o 
  -2  11   3       84.95       62.26      3.22 o 
  -1  11   3      294.29      271.66      8.33 o 
   0  11   3     1181.21      885.77     40.98 o 
   1  11   3     2488.74     2574.72     76.29 o 
   2  11   3      247.24      229.63     19.40 o 
   3  11   3       38.84       47.90      3.57 o 
   4  11   3      217.08      192.53     10.66 o 
   5  11   3        5.74        0.79      3.50 o 
   6  11   3       33.24       33.56      9.38 o 
   7  11   3       13.22       11.67      7.46 o 
  -7  12   3       38.37       40.01      4.23 o 
  -6  12   3       18.56       13.82      3.58 o 
  -5  12   3      129.96      120.71      7.97 o 
  -4  12   3        2.47        2.77      1.51 o 
  -3  12   3       84.87       74.64      4.20 o 
  -2  12   3      821.19      766.09     34.38 o 
  -1  12   3      287.69      224.02     10.14 o 
   0  12   3      125.67       82.07      6.55 o 
   1  12   3      235.65      233.40      7.88 o 
   2  12   3      158.77      165.29     10.06 o 
   3  12   3       74.63       68.20      8.55 o 
   4  12   3       90.31       75.48      4.83 o 
   5  12   3       41.47       33.15      5.11 o 
   6  12   3        0.28       -1.98      2.47 o 
   7  12   3        0.29       -0.25      2.98 o 
  -7  13   3        3.17        3.53      2.65 o 
  -6  13   3       17.00       17.41      3.45 o 
  -5  13   3       18.32       15.68      3.23 o 
  -4  13   3        0.01        0.13      1.39 o 
  -3  13   3      116.24      124.14      5.45 o 
  -2  13   3        5.11        3.80      1.38 o 
  -1  13   3        3.28        5.37      1.46 o 
   0  13   3       82.83       69.29      3.37 o 
   1  13   3      118.22      135.78      5.96 o 
   2  13   3      301.98      232.28     10.82 o 
   3  13   3       92.05      102.51      5.88 o 
   4  13   3        4.71        4.20      1.82 o 
   5  13   3       15.19       14.92      3.96 o 
   6  13   3       44.81       42.84      6.18 o 
  -6  14   3        0.48        1.94      2.93 o 
  -5  14   3       59.04       61.65      6.09 o 
  -4  14   3        9.17        5.05      1.80 o 
  -3  14   3       35.21       39.78      4.30 o 
  -2  14   3      126.24      113.05      5.90 o 
  -1  14   3      212.50      212.00      7.90 o 
   0  14   3       22.01       21.11      3.41 o 
   1  14   3       54.20       52.65      3.22 o 
   2  14   3       19.05       16.59      2.87 o 
   3  14   3       18.07       19.17      3.41 o 
   4  14   3        0.10        3.40      1.93 o 
   5  14   3       46.49       47.28      6.48 o 
   6  14   3       16.63       16.11      4.47 o 
  -5  15   3        6.01        7.60      3.62 o 
  -4  15   3        3.13        1.70      1.92 o 
  -3  15   3        9.99       11.60      2.41 o 
  -2  15   3       47.07       48.33      4.02 o 
  -1  15   3       24.26       23.61      2.04 o 
   0  15   3      106.11      113.30      4.93 o 
   1  15   3        0.33        0.26      1.20 o 
   2  15   3        0.12        1.26      1.92 o 
   3  15   3       12.90       10.59      2.63 o 
   4  15   3        6.14        4.68      2.16 o 
   5  15   3        0.05        4.48      2.23 o 
  -5  16   3        2.52        4.53      2.35 o 
  -4  16   3       45.71       47.97      4.46 o 
  -3  16   3        0.02        0.38      2.52 o 
  -2  16   3       26.06       33.33      3.45 o 
  -1  16   3        2.66        0.79      1.38 o 
   0  16   3       11.01       10.46      1.83 o 
   1  16   3       25.33       27.76      2.43 o 
   2  16   3       36.35       33.64      6.51 o 
   3  16   3        8.11        8.12      2.78 o 
   4  16   3        2.75        2.01      2.40 o 
  -4  17   3        2.17        5.49      2.67 o 
  -3  17   3       13.82       17.31      3.32 o 
  -2  17   3      101.92      106.75      7.20 o 
  -1  17   3       68.77       61.96      8.16 o 
   0  17   3      176.11      190.91     11.57 o 
   1  17   3        1.85       -0.12      2.16 o 
   2  17   3       23.71       22.84      4.27 o 
   3  17   3       22.91       32.46      5.04 o 
  -2  18   3        7.06       10.40      3.33 o 
  -1  18   3        2.52        1.37      2.42 o 
   0  18   3        6.48       10.74      2.74 o 
   1  18   3       21.26       32.07      4.18 o 
   2  18   3        9.75        2.91      2.59 o 
  -9   0   4      115.36      116.82     13.87 o 
  -8   0   4      308.58      298.80     18.70 o 
  -7   0   4        5.06        5.70      3.40 o 
  -6   0   4     3241.38     3075.69    228.59 o 
  -5   0   4     1318.49     1293.12     97.41 o 
  -4   0   4     3538.58     3700.84    164.27 o 
  -3   0   4       97.05      100.92      6.28 o 
  -1   0   4     4084.56     3964.99    213.00 o 
   0   0   4     2071.42     2033.05     92.60 o 
   1   0   4       27.74       28.71      1.65 o 
   2   0   4      300.54      399.65     22.42 o 
   3   0   4       21.96       38.52      5.12 o 
   4   0   4      522.48      481.65     22.31 o 
   5   0   4      578.29      628.55     35.39 o 
   6   0   4       69.61       65.59      7.15 o 
   7   0   4       19.49       14.44      3.59 o 
   8   0   4       59.13       58.70      7.34 o 
   9   0   4        6.38        9.14      4.05 o 
  -9   1   4       27.52       26.13      4.80 o 
  -8   1   4      101.40       86.81      8.07 o 
  -7   1   4       75.86       82.11     10.12 o 
  -6   1   4     1506.16     1587.68     84.47 o 
  -5   1   4        2.49        1.40      0.97 o 
  -4   1   4     8667.15     9057.44    283.55 o 
  -3   1   4       11.04       16.24      2.13 o 
  -2   1   4      397.41      354.82     20.26 o 
  -1   1   4     1996.95     1954.63     67.90 o 
   0   1   4       23.63        9.91      0.91 o 
   1   1   4       43.38       41.92      2.56 o 
   2   1   4        4.97       12.44      1.06 o 
   3   1   4        0.72        2.65      1.23 o 
   4   1   4      122.61      137.12      8.10 o 
   5   1   4      177.03      183.86      7.94 o 
   6   1   4        0.72        1.39      1.20 o 
   7   1   4       54.45       54.02      4.73 o 
   8   1   4       32.37       34.69     11.63 o 
   9   1   4       66.17       74.40     13.04 o 
  -9   2   4        7.41       13.19      3.75 o 
  -8   2   4      263.00      265.19     13.80 o 
  -7   2   4       32.05       39.27      5.24 o 
  -6   2   4      959.07      969.42     28.57 o 
  -5   2   4      279.86      284.73      9.44 o 
  -4   2   4      588.20      572.26     18.41 o 
  -3   2   4        0.62        6.39      0.86 o 
  -1   2   4      430.74      444.98     13.34 o 
   0   2   4     1292.75     1312.77     36.21 o 
   1   2   4     2342.00     2369.44     65.49 o 
   2   2   4       10.86       12.64      1.74 o 
   3   2   4     2422.20     2574.31    111.74 o 
   4   2   4      583.09      572.62     32.40 o 
   5   2   4       30.35       33.89      2.87 o 
   6   2   4       36.30       35.70      3.67 o 
   7   2   4        4.01        4.68      1.92 o 
   8   2   4       11.74       11.74      3.75 o 
   9   2   4       81.47       87.98     10.17 o 
  -9   3   4       11.21        9.35      1.63 o 
  -8   3   4       14.82       13.03      2.49 o 
  -7   3   4       16.59       15.48      1.72 o 
  -6   3   4       44.56       43.46      2.62 o 
  -5   3   4       19.34       16.31      1.22 o 
  -4   3   4       48.80       53.84      2.53 o 
  -3   3   4      128.25      113.60      8.22 o 
  -2   3   4     1291.60     1364.79     61.11 o 
  -1   3   4       10.78       10.53      1.11 o 
   0   3   4      383.28      387.39     10.32 o 
   1   3   4       46.40       55.15      2.47 o 
   2   3   4      178.17      116.18      7.33 o 
   3   3   4      264.66      310.50     18.10 o 
   5   3   4      167.94      202.71     12.50 o 
   6   3   4        0.84        1.63      1.40 o 
   7   3   4       28.66       35.57      4.00 o 
   8   3   4        4.82        4.87      2.64 o 
   9   3   4        3.77        3.82      2.39 o 
  -9   4   4       13.29       13.15      1.98 o 
  -8   4   4       25.67       27.69      2.59 o 
  -7   4   4        8.31        8.75      1.58 o 
  -6   4   4      117.25      126.88      6.13 o 
  -5   4   4        4.33        1.97      0.98 o 
  -4   4   4        7.82       10.99      1.98 o 
  -3   4   4      737.68      742.18     43.51 o 
  -2   4   4       74.66       57.10      3.46 o 
   0   4   4       36.69       61.57      3.51 o 
   1   4   4        1.64        7.11      1.30 o 
   2   4   4     6158.26     6385.98    248.39 o 
   3   4   4       72.87       83.62     13.60 o 
   5   4   4        7.41       14.88      2.62 o 
   6   4   4        3.74        4.06      2.02 o 
   7   4   4      123.89      142.14      8.03 o 
   8   4   4       39.43       35.11      4.21 o 
   9   4   4        1.47        1.63      2.34 o 
  -9   5   4        8.89       10.34      2.00 o 
  -8   5   4        2.35        1.23      1.42 o 
  -7   5   4        3.26        1.16      2.24 o 
  -6   5   4      252.14      246.72     10.84 o 
  -5   5   4       70.46       72.31      4.03 o 
  -3   5   4     1230.79     1265.49     57.72 o 
  -2   5   4       11.48       11.43      0.99 o 
  -1   5   4      480.84      510.26     14.48 o 
   0   5   4     3312.99     3428.68     95.15 o 
   1   5   4       16.68       11.50      1.10 o 
   2   5   4      308.95      252.36     10.57 o 
   3   5   4       34.88       53.73      4.43 o 
   4   5   4       53.10       52.03      6.83 o 
   5   5   4       26.41       29.08      5.02 o 
   6   5   4       73.28       81.65     12.81 o 
   7   5   4       14.22       17.83      6.03 o 
   8   5   4        8.03        7.18      2.63 o 
   9   5   4       11.80        6.75      2.78 o 
  -9   6   4       21.14       20.55      2.65 o 
  -8   6   4        0.82       -0.65      1.36 o 
  -7   6   4       29.24       32.06      2.99 o 
  -6   6   4       59.29       60.69      4.14 o 
  -5   6   4       72.82       77.73      4.38 o 
  -4   6   4        2.96       -0.06      0.53 o 
  -3   6   4      889.18      952.59     33.97 o 
  -2   6   4       68.57       72.83      3.03 o 
  -1   6   4       81.11      132.23      4.19 o 
   0   6   4      337.11      345.97     10.06 o 
   1   6   4       31.15       29.81      1.93 o 
   2   6   4      300.86      349.31     12.74 o 
   3   6   4      200.22      211.19     10.92 o 
   4   6   4      136.98      137.61     11.73 o 
   5   6   4       57.65       60.64      5.35 o 
   6   6   4       25.01       25.25      3.80 o 
   7   6   4        1.99        1.28      2.26 o 
   8   6   4       21.71       22.13      3.68 o 
  -9   7   4       65.07       60.28      4.59 o 
  -8   7   4       26.05       30.73      6.17 o 
  -7   7   4       15.25       12.97      2.17 o 
  -6   7   4       26.53       28.22      2.78 o 
  -5   7   4       18.11       23.15      2.41 o 
  -4   7   4       17.54       31.24      4.36 o 
  -3   7   4      430.01      492.52     22.28 o 
  -2   7   4      230.05      232.93      8.14 o 
  -1   7   4       27.50       16.71      1.11 o 
   0   7   4      132.33       97.85      5.37 o 
   1   7   4        2.86        3.33      0.85 o 
   2   7   4       79.74       68.54      3.19 o 
   3   7   4        2.00       10.84      1.55 o 
   4   7   4       55.86       58.23     11.75 o 
   5   7   4      173.65      162.72     11.15 o 
   6   7   4      227.21      234.43     15.26 o 
   7   7   4        0.00        0.82      2.35 o 
   8   7   4       63.58       82.40     16.93 o 
  -8   8   4        0.00        1.07      1.74 o 
  -7   8   4      112.92      107.09      6.09 o 
  -6   8   4        0.01        0.47      1.34 o 
  -5   8   4       14.38       15.85      2.39 o 
  -4   8   4      116.52      121.94      7.15 o 
  -3   8   4        0.59        1.74      0.86 o 
  -2   8   4       30.56       26.32      1.83 o 
  -1   8   4       22.48       20.95      2.61 o 
   0   8   4        2.16       10.00      1.11 o 
   1   8   4      161.63      161.52      5.53 o 
   2   8   4      226.20      247.85      9.39 o 
   3   8   4        0.39        2.87      1.22 o 
   4   8   4      523.14      527.82     33.00 o 
   5   8   4        6.84        6.26      2.61 o 
   6   8   4       83.45       84.08      7.36 o 
   7   8   4      150.63      154.22     28.63 o 
   8   8   4      359.94      384.18     24.24 o 
  -8   9   4       37.62       41.06      4.73 o 
  -7   9   4       54.85       56.41      4.48 o 
  -6   9   4       36.25       40.92      4.38 o 
  -5   9   4       90.50      101.09      6.54 o 
  -4   9   4       12.27       12.80      2.25 o 
  -3   9   4        2.56        2.03      0.96 o 
  -2   9   4      160.86      145.87     10.40 o 
  -1   9   4        5.91        2.18      0.77 o 
   0   9   4       52.66       52.02      5.06 o 
   1   9   4      109.13      110.58      4.31 o 
   2   9   4      458.43      422.80     17.58 o 
   3   9   4      104.65      103.21      5.40 o 
   4   9   4      423.47      400.35     24.33 o 
   5   9   4      226.47      246.83     37.47 o 
   6   9   4      953.90      972.79     56.00 o 
   7   9   4       24.87       29.49      5.33 o 
   8   9   4       11.42        7.78      3.55 o 
  -8  10   4       13.56       18.32      2.95 o 
  -7  10   4       48.80       53.69      4.56 o 
  -6  10   4        3.22        1.75      1.61 o 
  -5  10   4       63.55       57.96      5.15 o 
  -4  10   4       30.87       25.21      3.19 o 
  -3  10   4      163.10      161.84      6.28 o 
  -2  10   4      252.62      294.00     14.41 o 
  -1  10   4      414.23      397.17     11.71 o 
   0  10   4      106.56       75.01      3.73 o 
   1  10   4      552.99      594.95     27.37 o 
   2  10   4      206.42      195.83      7.24 o 
   3  10   4        0.56        6.57      1.65 o 
   4  10   4        0.93        2.92      2.21 o 
   5  10   4        8.15        9.22      3.15 o 
   6  10   4        2.58        1.96      2.80 o 
   7  10   4       96.82      102.97      9.44 o 
  -7  11   4       50.02       48.71      4.52 o 
  -6  11   4       18.70       25.12      3.60 o 
  -5  11   4       36.95       33.21      5.50 o 
  -4  11   4       25.00       25.58      3.40 o 
  -3  11   4      131.90      132.31      7.19 o 
  -2  11   4      157.76      119.14      7.14 o 
  -1  11   4     3353.30     3358.89     93.16 o 
   0  11   4       18.39       96.91      5.95 o 
   1  11   4      500.00      512.69     15.87 o 
   2  11   4      102.07      103.97      7.46 o 
   3  11   4      255.00      237.79     15.50 o 
   4  11   4        2.56        6.19      1.84 o 
   5  11   4       37.34       55.38     11.99 o 
   6  11   4        0.22        2.24      2.90 o 
   7  11   4        1.52        1.47      2.98 o 
  -7  12   4        2.63        2.60      2.21 o 
  -6  12   4      133.78      131.72      8.57 o 
  -5  12   4       13.56       12.52      2.81 o 
  -4  12   4       22.38       29.32      2.74 o 
  -3  12   4      260.78      275.66     19.31 o 
  -2  12   4      172.97      151.36     11.98 o 
  -1  12   4      176.25      147.84      7.16 o 
   0  12   4      470.80      402.59     13.81 o 
   1  12   4       29.63       38.17      3.57 o 
   2  12   4        0.27        3.30      1.54 o 
   3  12   4        0.70        0.84      1.51 o 
   4  12   4       21.21       15.32      2.39 o 
   5  12   4        6.71        5.09      3.06 o 
   6  12   4       11.75       21.09      4.63 o 
   7  12   4        6.36        3.53      3.52 o 
  -6  13   4       17.24       15.94      3.39 o 
  -5  13   4        4.93        3.96      2.59 o 
  -4  13   4       26.59       22.26      3.11 o 
  -3  13   4        4.63        4.36      1.44 o 
  -2  13   4      154.88      156.33      8.80 o 
  -1  13   4      149.69      146.12      5.76 o 
   0  13   4      222.17      177.51      6.78 o 
   1  13   4        5.46       10.99      3.41 o 
   2  13   4       16.43       29.12      3.57 o 
   3  13   4       47.65       56.33      4.35 o 
   4  13   4        4.90        1.01      1.67 o 
   5  13   4       14.68        8.58      3.49 o 
   6  13   4        0.32        1.73      3.15 o 
  -6  14   4       24.29       25.05      4.10 o 
  -5  14   4        8.29        5.38      2.65 o 
  -4  14   4        0.24        0.62      1.51 o 
  -3  14   4       39.53       36.66      2.93 o 
  -2  14   4       92.55       89.96      8.15 o 
  -1  14   4      114.36      111.89      4.77 o 
   0  14   4      191.03      175.96      6.81 o 
   1  14   4        2.18        6.84      1.69 o 
   2  14   4       19.93       16.52      2.90 o 
   3  14   4        3.44        2.87      1.85 o 
   4  14   4       12.93        8.33      2.34 o 
   5  14   4        2.96       -0.18      3.10 o 
   6  14   4       73.92       90.81      9.65 o 
  -5  15   4        2.99        1.58      2.45 o 
  -4  15   4        0.30        0.72      1.65 o 
  -3  15   4       65.94       62.00      5.08 o 
  -2  15   4       21.89       24.51      2.88 o 
  -1  15   4        0.21       -0.03      1.09 o 
   0  15   4       91.35       77.06      4.16 o 
   1  15   4        2.31       -0.56      1.18 o 
   2  15   4       18.80       14.45      2.85 o 
   3  15   4       37.43       44.17      6.82 o 
   4  15   4       77.35       82.63      5.79 o 
   5  15   4       67.10       79.39     12.99 o 
  -4  16   4        8.55        7.58      2.51 o 
  -3  16   4        0.02       -0.95      2.09 o 
  -2  16   4       18.04       20.40      2.86 o 
  -1  16   4        0.13       -0.01      1.64 o 
   0  16   4       12.98       14.48      1.99 o 
   1  16   4        2.69        2.82      1.47 o 
   2  16   4       20.31       17.56      3.22 o 
   3  16   4        0.35        0.26      2.26 o 
   4  16   4        3.73        3.47      2.68 o 
  -3  17   4        0.02        1.54      2.40 o 
  -2  17   4        8.57       10.20      2.47 o 
  -1  17   4       11.65       16.23      3.36 o 
   0  17   4        0.00        2.68      1.67 o 
   1  17   4      146.12      158.35     11.58 o 
   2  17   4       28.31       26.88      4.97 o 
   3  17   4        1.62        4.47      2.76 o 
  -2  18   4      163.09      155.47     11.46 o 
  -1  18   4      196.84      228.50     24.37 o 
   0  18   4       27.37       24.24      4.53 o 
   1  18   4      126.21      120.58      7.97 o 
  -9   1   5        1.21       -0.21      2.17 o 
  -8   1   5        0.12       -1.70      2.04 o 
  -7   1   5        6.31       11.91      3.76 o 
  -6   1   5     1341.40     1345.74     52.03 o 
  -5   1   5       21.66       25.86      2.22 o 
  -4   1   5      418.12      455.91     14.86 o 
  -3   1   5     1719.03     1714.68     65.69 o 
  -1   1   5       44.10       46.91      2.97 o 
   0   1   5      112.10      119.52      5.19 o 
   1   1   5     4293.86     4514.34    157.81 o 
   2   1   5      148.63      123.61      5.47 o 
   3   1   5       12.26        6.01      0.95 o 
   5   1   5       12.00        9.69      1.66 o 
   6   1   5       92.22       79.74      8.71 o 
   7   1   5       51.97       50.74      7.13 o 
   8   1   5       49.38       30.70      5.94 o 
   9   1   5      122.13      108.33     11.84 o 
  -9   2   5        0.58        1.28      2.85 o 
  -8   2   5      755.77      773.16     27.57 o 
  -7   2   5       35.56       37.09      2.78 o 
  -6   2   5      322.32      332.09     13.63 o 
  -5   2   5      106.28      122.07      9.87 o 
  -4   2   5      241.92      233.38      7.91 o 
  -3   2   5      832.37      790.26     62.86 o 
  -2   2   5        2.23        5.83      2.13 o 
  -1   2   5      212.79      233.89      7.73 o 
   0   2   5     1194.87     1075.19     26.70 o 
   1   2   5     2024.82     2174.01     85.04 o 
   2   2   5     1699.58     1755.44     61.62 o 
   3   2   5     2427.74     2580.90     99.79 o 
   5   2   5      132.25      165.96     11.88 o 
   6   2   5      109.43      105.29      6.18 o 
   7   2   5       95.16       98.56     16.77 o 
   8   2   5      201.84      199.64     33.30 o 
   9   2   5       35.28       32.59      4.50 o 
  -9   3   5        1.47        4.60      1.45 o 
  -8   3   5       20.50       22.39      2.34 o 
  -7   3   5      129.27      122.22      6.04 o 
  -6   3   5      225.33      236.16     10.28 o 
  -5   3   5       81.54       83.00     11.76 o 
  -4   3   5       13.68       11.96      1.55 o 
  -3   3   5      539.04      340.02     51.25 o 
  -2   3   5        4.09        9.00      1.30 o 
  -1   3   5      246.97      302.61     15.45 o 
   0   3   5     2443.62     2537.98     62.57 o 
   1   3   5      552.77      592.74     36.84 o 
   2   3   5      150.01      151.18      5.88 o 
   3   3   5      121.75      159.85     10.40 o 
   5   3   5      232.62      239.01     11.97 o 
   6   3   5      164.10      176.44     12.92 o 
   7   3   5      141.31      132.53      9.33 o 
   8   3   5       47.75       49.12      5.38 o 
   9   3   5       75.14       79.03     10.46 o 
  -9   4   5        0.18        0.74      1.44 o 
  -8   4   5        1.27       -0.01      1.31 o 
  -7   4   5       39.67       44.24      3.19 o 
  -6   4   5        0.30        1.52      1.13 o 
  -5   4   5      284.97      281.82     12.03 o 
  -4   4   5       82.50       39.81      4.71 o 
  -3   4   5      295.70      325.81     15.34 o 
  -2   4   5        5.13       17.67      1.71 o 
  -1   4   5       45.69       47.40      2.51 o 
   0   4   5       40.91       39.85      1.79 o 
   1   4   5     2245.15     2339.59     60.29 o 
   2   4   5      822.82      934.83     33.26 o 
   3   4   5      408.57      449.60     18.20 o 
   4   4   5       38.32       35.30      5.68 o 
   5   4   5      126.44      131.34     10.25 o 
   6   4   5       20.25       25.04      3.57 o 
   7   4   5        0.48       -0.87      1.90 o 
   8   4   5        7.38        4.14      2.50 o 
   9   4   5       13.30       14.07      3.47 o 
  -9   5   5        6.71        5.19      2.02 o 
  -8   5   5       10.07       10.12      1.95 o 
  -7   5   5        2.39        1.10      1.26 o 
  -6   5   5       18.69       23.89      5.34 o 
  -5   5   5      648.81      713.05     28.37 o 
  -3   5   5      943.15      954.85     37.45 o 
  -2   5   5      140.03      208.92      8.87 o 
   0   5   5     3701.19     3857.83     94.74 o 
   1   5   5       87.56       82.72      2.58 o 
   2   5   5      105.61       90.78      6.33 o 
   3   5   5      184.73      196.03     10.13 o 
   4   5   5        5.53        3.57      1.79 o 
   5   5   5       25.46       19.22      5.83 o 
   6   5   5       17.80       11.20      2.81 o 
   7   5   5       27.40       25.92      4.13 o 
   8   5   5        2.79        2.11      2.29 o 
  -9   6   5       59.29       55.11      4.34 o 
  -8   6   5       15.47       13.47      2.22 o 
  -7   6   5      121.26      125.71      6.54 o 
  -6   6   5        0.03        0.71      1.23 o 
  -5   6   5       85.03       83.44      4.62 o 
  -4   6   5       74.41       57.44      4.77 o 
  -3   6   5     1256.06     1396.45     48.86 o 
  -2   6   5       26.93       24.90      2.36 o 
  -1   6   5       83.60       99.00      5.27 o 
   0   6   5     2200.49     2157.62     85.48 o 
   1   6   5        3.21        6.38      0.62 o 
   2   6   5      206.56      266.55     13.76 o 
   3   6   5       62.47       76.16      4.02 o 
   4   6   5       12.05       13.83      2.72 o 
   5   6   5       34.08       31.09      4.07 o 
   6   6   5        0.18        0.99      2.12 o 
   7   6   5       10.71       13.78      4.81 o 
   8   6   5        0.11        0.09      2.18 o 
  -9   7   5       10.96       10.71      2.40 o 
  -8   7   5        2.36        3.71      1.77 o 
  -7   7   5       78.53       80.40      4.99 o 
  -6   7   5        9.39       11.74      2.84 o 
  -5   7   5        9.17        9.44      1.69 o 
  -4   7   5       60.24       62.43      5.77 o 
  -3   7   5        3.65        4.82      1.23 o 
  -2   7   5       27.53       44.87      4.22 o 
  -1   7   5       67.55       79.40      2.86 o 
   0   7   5       11.02        7.03      1.11 o 
   1   7   5       28.63       39.18      1.68 o 
   2   7   5       37.71       49.37      2.22 o 
   3   7   5       28.78       29.72      2.46 o 
   4   7   5       68.54       71.63      6.28 o 
   5   7   5      179.90      195.86     14.69 o 
   6   7   5       57.57       55.06      6.04 o 
   7   7   5      271.85      253.92     16.65 o 
   8   7   5        0.77        1.83      2.41 o 
  -8   8   5        0.02        0.06      1.73 o 
  -7   8   5       47.03       44.44      3.85 o 
  -6   8   5       11.01       11.48      2.80 o 
  -5   8   5      178.23      183.23      8.68 o 
  -4   8   5       44.68       54.64      4.33 o 
  -3   8   5       38.57       31.57      3.45 o 
  -2   8   5        0.67        4.68      0.99 o 
  -1   8   5      600.69      583.19     16.72 o 
   0   8   5      138.81       76.60      8.55 o 
   1   8   5      685.25      720.69     26.08 o 
   2   8   5      411.69      436.70     14.59 o 
   3   8   5       54.43       59.99      3.81 o 
   4   8   5     1458.95     1396.00     78.38 o 
   5   8   5        9.80       15.86      4.04 o 
   6   8   5        3.96        8.19      5.87 o 
   7   8   5      114.21      119.97      9.61 o 
   8   8   5        6.23        4.57      5.56 o 
  -8   9   5       14.84       13.44      4.09 o 
  -7   9   5       27.51       24.56      3.02 o 
  -6   9   5       10.19        8.26      1.97 o 
  -5   9   5       38.92       43.41      3.66 o 
  -4   9   5        9.91       12.33      2.31 o 
  -3   9   5       43.75       58.03      3.00 o 
  -2   9   5      102.30      108.91      4.54 o 
  -1   9   5      333.97      312.48      9.39 o 
   0   9   5       44.82       43.93      3.99 o 
   1   9   5        1.72        4.02      0.87 o 
   2   9   5      397.55      398.67     13.48 o 
   3   9   5       59.78       56.33      5.43 o 
   4   9   5      493.26      492.69     23.88 o 
   5   9   5      194.03      197.45     13.64 o 
   6   9   5      389.44      413.36     25.60 o 
   7   9   5       18.94       18.46      4.27 o 
   8   9   5        1.01        1.56      2.34 o 
  -8  10   5       14.19       13.76      2.92 o 
  -7  10   5        0.94        1.04      1.80 o 
  -6  10   5       49.99       50.78      4.25 o 
  -5  10   5       14.46       20.39      4.42 o 
  -4  10   5       87.10       87.61      6.82 o 
  -3  10   5      314.90      328.48     14.51 o 
  -2  10   5       15.11       18.01      2.55 o 
  -1  10   5       48.82       41.33      3.04 o 
   0  10   5      190.88      161.42      7.48 o 
   1  10   5      126.73      133.16     10.44 o 
   2  10   5        3.18        8.50      1.88 o 
   3  10   5      263.25      265.11     11.82 o 
   4  10   5       24.49       33.81      3.15 o 
   5  10   5       73.10       72.82     11.02 o 
   6  10   5       29.54       24.25      7.09 o 
   7  10   5        0.22       -0.81      4.70 o 
  -7  11   5       77.75       81.38      8.58 o 
  -6  11   5       12.95       15.85      2.68 o 
  -5  11   5       84.59      104.59      8.77 o 
  -4  11   5      428.93      340.52     21.42 o 
  -3  11   5        9.46        8.88      1.57 o 
  -2  11   5      487.67      404.72     19.91 o 
  -1  11   5     2377.97     2390.27     66.33 o 
   0  11   5      628.26      575.41     19.13 o 
   1  11   5       38.21       39.32      7.31 o 
   2  11   5      589.51      559.32     24.63 o 
   3  11   5       84.71       75.64      9.02 o 
   4  11   5       71.20       61.81      4.40 o 
   5  11   5        0.00        2.96      2.80 o 
   6  11   5       55.85       56.93      6.94 o 
   7  11   5        0.41        0.31      3.16 o 
  -7  12   5       30.36       34.58      3.93 o 
  -6  12   5        0.44       -0.39      1.80 o 
  -5  12   5       41.08       35.72      4.33 o 
  -4  12   5      463.35      461.61     19.54 o 
  -3  12   5      786.13      806.20     53.41 o 
  -2  12   5      699.79      618.54     30.45 o 
  -1  12   5        4.64        3.92      1.06 o 
   0  12   5       80.66       62.18      3.14 o 
   1  12   5        0.91        1.27      1.13 o 
   2  12   5       35.81       39.47      3.44 o 
   3  12   5       29.80       31.17      3.17 o 
   4  12   5       98.55      107.08      6.07 o 
   5  12   5       12.94       18.64      4.43 o 
   6  12   5       70.60       58.43      7.31 o 
  -6  13   5       53.75       56.28      7.45 o 
  -5  13   5       66.31       86.00      6.77 o 
  -4  13   5      121.98      107.29      8.83 o 
  -3  13   5       55.24       59.27      3.66 o 
  -2  13   5        0.85       -0.12      1.17 o 
  -1  13   5       24.09       20.13      1.81 o 
   0  13   5      241.05      197.63      7.43 o 
   1  13   5      447.38      430.08     16.21 o 
   2  13   5        8.12        9.04      2.97 o 
   3  13   5        3.61        9.00      2.14 o 
   4  13   5       33.51       38.83      3.70 o 
   5  13   5        0.14       -1.03      2.80 o 
   6  13   5        9.32       10.62      4.07 o 
  -6  14   5        1.31       -1.74      2.02 o 
  -5  14   5       20.98       23.46      6.60 o 
  -4  14   5       21.01       24.07      2.71 o 
  -3  14   5       67.09       68.71      4.10 o 
  -2  14   5       12.41       20.49      3.83 o 
  -1  14   5        0.39        0.91      1.13 o 
   0  14   5       10.04       15.71      3.63 o 
   1  14   5       16.75       22.69      2.37 o 
   2  14   5        5.00       14.23      4.64 o 
   3  14   5       49.80       59.52      8.32 o 
   4  14   5        0.14        0.90      1.89 o 
   5  14   5      109.55      116.69     14.93 o 
  -5  15   5        8.83        7.67      3.13 o 
  -4  15   5        8.71        8.89      2.17 o 
  -3  15   5       14.87       15.16      2.38 o 
  -2  15   5       42.28       44.18      3.91 o 
  -1  15   5       18.74       18.59      1.82 o 
   0  15   5       10.50       14.01      1.94 o 
   1  15   5       68.02       65.63      3.89 o 
   2  15   5        0.13        1.79      2.08 o 
   3  15   5        6.79        3.62      2.39 o 
   4  15   5       73.23       71.65      7.67 o 
   5  15   5        0.69        1.76      2.26 o 
  -4  16   5       84.78       87.91      5.54 o 
  -3  16   5        0.03       -1.77      1.71 o 
  -2  16   5       45.50       51.74      4.37 o 
  -1  16   5       32.25       35.17      4.57 o 
   0  16   5        0.50        0.11      1.45 o 
   1  16   5        3.59        6.44      1.66 o 
   2  16   5        8.58        5.41      2.44 o 
   3  16   5       93.43      114.16     10.81 o 
   4  16   5       10.74       10.06      3.08 o 
  -3  17   5       56.69       46.60      6.20 o 
  -2  17   5       98.40      111.84     11.54 o 
  -1  17   5        1.06        0.84      2.15 o 
   0  17   5       14.25        6.48      1.81 o 
   1  17   5      191.16      234.04     16.55 o 
   2  17   5       11.00        9.33      5.47 o 
   3  17   5        6.97        7.65      2.86 o 
  -1  18   5      181.62      222.61     15.54 o 
   0  18   5        7.11        5.43      1.81 o 
   1  18   5        7.74        9.79      3.00 o 
  -9   0   6        5.35        1.72      2.83 o 
  -8   0   6     1148.01     1158.57     52.77 o 
  -7   0   6      305.53      318.06     18.80 o 
  -6   0   6      131.08      133.06      8.80 o 
  -5   0   6       65.86       67.30      5.66 o 
  -4   0   6       22.69       29.71      2.47 o 
  -3   0   6      253.65      278.79     16.11 o 
  -2   0   6       20.35       20.48      2.31 o 
   0   0   6     3136.80     3049.83    119.64 o 
   1   0   6      747.26      790.88     35.98 o 
   2   0   6       92.64       55.83      3.35 o 
   3   0   6      176.41      190.51      9.31 o 
   5   0   6      130.53      142.35     13.43 o 
   6   0   6       14.73       11.44      3.79 o 
   7   0   6       41.99       41.46      6.69 o 
   8   0   6       23.90       18.85      5.62 o 
   9   0   6       42.46       44.62      7.87 o 
  -9   1   6        3.89        4.04      1.51 o 
  -8   1   6        9.39        3.89      2.02 o 
  -7   1   6       96.43      104.88      5.24 o 
  -6   1   6      945.88      973.10     38.04 o 
  -5   1   6        0.32        0.01      0.81 o 
  -4   1   6      934.10      930.36     29.82 o 
  -3   1   6      225.06      194.99     11.54 o 
  -2   1   6      314.71      343.39     15.94 o 
  -1   1   6      933.39      617.34     57.34 o 
   0   1   6        0.89       10.98      1.81 o 
   1   1   6      474.00      580.55     20.72 o 
   2   1   6      238.13      197.07      9.46 o 
   3   1   6      645.23      682.55     22.12 o 
   4   1   6        3.75        1.96      1.77 o 
   5   1   6      189.41      195.46     10.01 o 
   6   1   6      168.22      174.50     11.81 o 
   7   1   6       46.17       34.55      6.18 o 
   8   1   6      499.30      506.55     30.25 o 
   9   1   6      294.18      300.72     32.61 o 
  -9   2   6        3.65        4.41      1.40 o 
  -8   2   6      682.68      671.61     24.20 o 
  -7   2   6       15.51       12.13      2.81 o 
  -6   2   6      546.05      559.18     22.42 o 
  -5   2   6       88.80       92.88      4.58 o 
  -4   2   6      283.58      267.82     18.13 o 
  -2   2   6        9.66       12.26      1.94 o 
  -1   2   6     1305.96     1281.86     44.96 o 
   0   2   6        3.38       11.62      1.73 o 
   1   2   6     2295.27     2418.98     84.76 o 
   2   2   6     1596.10     1603.20     56.47 o 
   3   2   6      341.53      414.42     13.66 o 
   4   2   6       34.24       24.09     13.81 o 
   5   2   6       47.05       46.23      3.65 o 
   6   2   6      130.28      133.35     22.44 o 
   7   2   6      403.97      429.97     25.77 o 
   8   2   6      128.93      138.01     22.11 o 
   9   2   6       16.93       13.12      3.58 o 
  -9   3   6       11.30       10.87      1.90 o 
  -8   3   6       16.28       10.05      1.94 o 
  -7   3   6       29.38       27.35      2.52 o 
  -6   3   6        6.50        5.70      1.37 o 
  -5   3   6      157.60      160.80      8.37 o 
  -4   3   6       61.81       46.14      6.70 o 
  -3   3   6      102.52       94.66     10.86 o 
  -2   3   6      159.60      141.61      5.51 o 
  -1   3   6      459.58      456.00     12.95 o 
   0   3   6     1336.33     1323.52     34.66 o 
   1   3   6     1461.93     1621.02     48.35 o 
   2   3   6        0.42        4.87      0.91 o 
   3   3   6      118.98      160.72      6.39 o 
   4   3   6       65.98       69.24      7.56 o 
   5   3   6       26.57       21.48      3.34 o 
   6   3   6      150.62      142.70     14.68 o 
   7   3   6        4.99        4.89      2.50 o 
   8   3   6      150.78      154.86     14.91 o 
   9   3   6       12.57        9.66      3.14 o 
  -9   4   6       15.68       13.17      2.18 o 
  -8   4   6       12.99       11.25      1.98 o 
  -7   4   6       66.57       61.41      4.01 o 
  -6   4   6      132.24      138.13      6.72 o 
  -5   4   6       39.71       39.27      4.65 o 
  -3   4   6      122.23      124.00      6.64 o 
  -2   4   6      440.12      420.63     15.26 o 
  -1   4   6      184.70      214.03      6.30 o 
   0   4   6     2171.95     2271.13     62.65 o 
   1   4   6      169.83      209.16      7.77 o 
   2   4   6       54.75       59.10      3.83 o 
   3   4   6       76.74       62.36      6.47 o 
   4   4   6      258.23      266.19     13.34 o 
   5   4   6      167.70      178.88      9.58 o 
   6   4   6       93.59       94.42      6.02 o 
   7   4   6        9.91        4.42      2.36 o 
   8   4   6        4.97        4.77      2.63 o 
  -9   5   6        2.01        1.40      1.67 o 
  -8   5   6       86.51       85.67      5.13 o 
  -7   5   6       66.63       53.43      3.85 o 
  -6   5   6        2.64        3.63      1.38 o 
  -5   5   6      509.66      539.35     22.03 o 
  -4   5   6        7.12        9.22      4.59 o 
  -3   5   6       73.37       84.67      4.31 o 
  -2   5   6     1495.42     1570.84     46.30 o 
  -1   5   6        2.25       26.56      2.10 o 
   0   5   6      431.09      506.83     15.29 o 
   1   5   6       64.50       75.09      2.23 o 
   2   5   6      141.47      146.29      6.01 o 
   3   5   6      121.59      110.93      4.85 o 
   4   5   6      289.80      299.20     14.90 o 
   5   5   6       23.82       23.37      2.89 o 
   6   5   6       43.20       44.80      5.34 o 
   7   5   6       17.47       17.74      6.79 o 
   8   5   6        0.31       -2.16      2.09 o 
  -9   6   6        3.96        3.54      1.91 o 
  -8   6   6        1.70        2.83      1.68 o 
  -7   6   6       41.65       37.05      3.31 o 
  -6   6   6       39.05       50.06      3.67 o 
  -5   6   6       17.58       14.31      2.11 o 
  -4   6   6       74.50       77.06      4.33 o 
  -3   6   6       54.46       34.79      2.92 o 
  -2   6   6      937.86     1007.59     30.04 o 
  -1   6   6        3.02        2.48      0.58 o 
   0   6   6       45.97       57.91      2.58 o 
   1   6   6      297.22      276.36      6.95 o 
   2   6   6      134.85      138.30      4.70 o 
   3   6   6        1.00        0.79      1.06 o 
   4   6   6       73.63       81.61      9.96 o 
   5   6   6        0.01        1.45      1.62 o 
   6   6   6       72.01       63.63      9.16 o 
   7   6   6        9.95        7.66      2.48 o 
   8   6   6       53.53       52.74      5.92 o 
  -8   7   6        5.81        5.46      1.97 o 
  -7   7   6       34.39       35.53      3.37 o 
  -6   7   6        0.26        0.24      1.20 o 
  -5   7   6       25.25       30.33      5.27 o 
  -4   7   6       17.11       18.70      2.19 o 
  -3   7   6       23.37       22.50      1.70 o 
  -2   7   6       32.80       34.88      2.41 o 
  -1   7   6       40.28       42.84      1.79 o 
   0   7   6      241.97      250.30     10.68 o 
   1   7   6       11.74       34.65      1.99 o 
   2   7   6      339.30      350.92     11.88 o 
   3   7   6      324.93      312.80     18.54 o 
   4   7   6      973.94      895.38     51.01 o 
   5   7   6       25.43       21.85      5.35 o 
   6   7   6        3.82        2.11      1.98 o 
   7   7   6        4.45        1.82      2.41 o 
   8   7   6       25.00       20.95      3.97 o 
  -8   8   6        1.10        0.65      1.71 o 
  -7   8   6        0.00       -0.92      1.44 o 
  -6   8   6        3.67        3.24      1.54 o 
  -5   8   6       58.99       67.44      5.26 o 
  -4   8   6       22.90       32.16      6.48 o 
  -3   8   6       49.92       54.70      2.68 o 
  -2   8   6      209.05      232.47      8.37 o 
  -1   8   6      190.31      193.20      6.04 o 
   0   8   6       32.47       31.24      4.75 o 
   1   8   6        0.72        1.78      0.61 o 
   2   8   6     2034.86     1944.80     62.76 o 
   3   8   6       74.72       64.65      4.10 o 
   4   8   6       97.14      115.90      7.05 o 
   5   8   6      122.18       71.69      9.46 o 
   6   8   6      454.84      470.15     51.67 o 
   7   8   6       70.65       77.34     10.49 o 
   8   8   6        1.37        1.89      2.76 o 
  -8   9   6        7.32        7.17      2.30 o 
  -7   9   6       52.33       59.43      4.60 o 
  -6   9   6        0.97        1.79      1.57 o 
  -5   9   6       16.72       12.28      2.20 o 
  -4   9   6      108.56      115.72      6.35 o 
  -3   9   6       19.09       20.38      1.85 o 
  -2   9   6       34.33       25.62      2.91 o 
  -1   9   6       71.93       79.49      3.03 o 
   0   9   6      405.55      420.10     12.44 o 
   1   9   6       41.72       34.36      2.19 o 
   2   9   6      348.36      303.12     10.52 o 
   3   9   6      226.34      205.70      9.59 o 
   4   9   6     1510.44     1547.20     61.76 o 
   5   9   6      137.16      139.29     22.89 o 
   6   9   6      264.91      247.73     16.63 o 
   7   9   6        2.18        3.17      2.38 o 
  -8  10   6       10.43        7.29      2.38 o 
  -7  10   6        8.27       11.57      2.44 o 
  -6  10   6       28.14       28.70      3.28 o 
  -5  10   6      146.66      150.70      7.76 o 
  -4  10   6        5.90       14.94      4.56 o 
  -3  10   6      683.81      663.85     22.21 o 
  -2  10   6      286.55      274.25      9.90 o 
  -1  10   6        5.85        7.13      1.50 o 
   0  10   6      433.40      416.82     14.07 o 
   1  10   6       60.52       47.89      2.76 o 
   2  10   6       56.97       57.38      7.35 o 
   3  10   6      129.64      155.15     11.47 o 
   4  10   6      263.20      230.38     10.71 o 
   5  10   6      104.25      109.32      9.15 o 
   6  10   6      131.92      124.73     10.20 o 
   7  10   6       10.04       14.77      3.26 o 
  -7  11   6        3.66        4.65      2.24 o 
  -6  11   6        2.76        3.17      2.10 o 
  -5  11   6       54.00       58.43      4.74 o 
  -4  11   6      357.26      349.13     18.01 o 
  -3  11   6      489.64      528.86     20.89 o 
  -2  11   6      190.16      146.88      8.48 o 
  -1  11   6      110.20      129.37      8.33 o 
   0  11   6      341.00      354.68     12.26 o 
   1  11   6       29.95       27.39      2.14 o 
   2  11   6       27.35       16.13      2.71 o 
   3  11   6        0.82        6.37      2.02 o 
   4  11   6       80.39       98.82      5.73 o 
   5  11   6       20.07       27.96      4.94 o 
   6  11   6        2.37       -1.35      2.97 o 
   7  11   6       12.97       13.49      4.36 o 
  -7  12   6        0.95       -0.56      2.06 o 
  -6  12   6       19.96       27.57      5.53 o 
  -5  12   6      345.93      361.95     16.24 o 
  -4  12   6        0.07       14.91      2.18 o 
  -3  12   6      912.79      932.75     31.02 o 
  -2  12   6      163.66      135.75      5.75 o 
  -1  12   6       33.51       32.36      3.16 o 
   0  12   6       47.31       52.12      4.28 o 
   1  12   6      133.39      141.11      6.11 o 
   2  12   6        9.78        7.32      1.97 o 
   3  12   6       35.02       35.04      3.91 o 
   4  12   6        0.79        2.60      1.90 o 
   5  12   6       18.13       16.55      4.25 o 
   6  12   6       19.51       18.12      6.23 o 
  -6  13   6       10.39       12.52      3.07 o 
  -5  13   6       44.44       44.68      4.45 o 
  -4  13   6      221.00      210.32      9.19 o 
  -3  13   6       38.65       39.55      3.00 o 
  -2  13   6        2.15        5.29      1.49 o 
  -1  13   6        6.28        6.40      1.30 o 
   0  13   6        8.75        9.58      1.68 o 
   1  13   6        2.40        5.51      1.42 o 
   2  13   6        0.32       -1.27      1.69 o 
   3  13   6        0.10        0.71      1.74 o 
   4  13   6       39.52       42.35      4.51 o 
   5  13   6      152.53      153.27     12.24 o 
   6  13   6       11.21        7.18      3.89 o 
  -6  14   6        1.37        1.63      2.25 o 
  -5  14   6        4.09        4.07      2.25 o 
  -4  14   6        0.91        0.41      1.57 o 
  -3  14   6        5.18        6.02      1.68 o 
  -2  14   6       18.59       13.72      2.32 o 
  -1  14   6        8.13       14.47      1.77 o 
   0  14   6        9.85        9.21      2.67 o 
   1  14   6        1.78        0.41      1.22 o 
   2  14   6       70.28       68.06      5.49 o 
   3  14   6       81.47       76.53      5.94 o 
   4  14   6       20.76       35.31      3.78 o 
   5  14   6        7.89       14.68      5.14 o 
  -5  15   6       76.86       72.57      6.03 o 
  -4  15   6        0.10       -1.03      1.65 o 
  -3  15   6       10.91       10.12      2.35 o 
  -2  15   6      111.13       99.56      5.86 o 
  -1  15   6       10.11       18.98      3.74 o 
   0  15   6       44.23       40.86      3.02 o 
   1  15   6        2.79        1.54      1.44 o 
   2  15   6       33.60       48.29      4.80 o 
   3  15   6      230.01      189.78     13.76 o 
   4  15   6       91.53       97.71      8.14 o 
  -4  16   6        4.17        4.74      2.34 o 
  -3  16   6       12.60       18.22      2.87 o 
  -2  16   6       22.91       23.86      3.10 o 
  -1  16   6        6.92        8.36      3.15 o 
   0  16   6       65.03       74.87      4.24 o 
   1  16   6        0.42        8.00      2.01 o 
   2  16   6       85.22       74.10      6.05 o 
   3  16   6       82.51       69.83      6.07 o 
  -3  17   6       11.95       17.97      3.46 o 
  -2  17   6        3.45        0.08      2.21 o 
  -1  17   6       94.61      108.68      9.13 o 
   0  17   6        2.20        4.08      1.72 o 
   1  17   6       49.72       48.94      7.83 o 
   2  17   6       39.03       33.00      4.29 o 
  -9   1   7        7.26        6.96      1.56 o 
  -8   1   7      190.40      194.47      8.16 o 
  -7   1   7        2.32        5.67      1.86 o 
  -6   1   7       42.47       42.78      3.02 o 
  -5   1   7      582.59      598.25     23.78 o 
  -4   1   7       44.28       10.91      1.67 o 
  -3   1   7       85.18       61.46      4.62 o 
  -2   1   7      248.84      252.66      9.36 o 
  -1   1   7     4909.27     5079.54    149.34 o 
   0   1   7     1029.13     1049.67     31.41 o 
   1   1   7      672.14      690.22     19.47 o 
   2   1   7       50.95       52.37      2.34 o 
   3   1   7       35.26       41.96      4.99 o 
   4   1   7       14.13       10.21      2.84 o 
   5   1   7       47.96       59.68     12.04 o 
   6   1   7       83.79       86.40      7.08 o 
   7   1   7      153.45      137.46     14.17 o 
   8   1   7      224.32      241.74     15.95 o 
  -9   2   7        2.68        3.66      1.67 o 
  -8   2   7      335.25      348.37     17.53 o 
  -7   2   7       28.39       33.62      6.23 o 
  -6   2   7       40.71       48.78      3.28 o 
  -5   2   7       12.12       13.70      1.69 o 
  -4   2   7        0.59       -0.24      0.50 o 
  -3   2   7      420.13      417.28     19.55 o 
  -2   2   7      342.09      337.24     12.32 o 
  -1   2   7       20.30       28.60      1.45 o 
   0   2   7     1215.15     1262.47     51.10 o 
   1   2   7     1860.81     2119.06     62.99 o 
   2   2   7      293.26      333.98     12.40 o 
   3   2   7      343.76      372.82     21.35 o 
   4   2   7      231.01      220.96     13.70 o 
   5   2   7      145.03      127.76      8.91 o 
   6   2   7      649.60      673.84    104.85 o 
   7   2   7      380.14      390.13     40.79 o 
   8   2   7        0.68        2.84      2.63 o 
  -9   3   7       94.62       95.15      5.63 o 
  -8   3   7        0.75       -0.94      1.41 o 
  -7   3   7       15.91       12.71      1.95 o 
  -6   3   7       26.49       27.48      3.33 o 
  -5   3   7      107.57      119.50      6.64 o 
  -3   3   7      157.98      152.78     11.88 o 
  -2   3   7        7.65       17.81      1.58 o 
  -1   3   7      119.12      139.21      7.04 o 
   0   3   7      261.50      257.36      7.61 o 
   1   3   7      496.50      493.83     13.38 o 
   2   3   7      121.63      103.67      4.08 o 
   3   3   7       55.15       60.93      3.12 o 
   4   3   7       12.27       13.98      3.57 o 
   5   3   7      397.49      386.40     24.36 o 
   6   3   7      123.85      124.33      9.22 o 
   7   3   7      148.80      161.20     24.07 o 
   8   3   7       24.89       22.04      4.03 o 
  -9   4   7       16.73       18.65      3.07 o 
  -8   4   7        0.01        1.09      1.49 o 
  -7   4   7      351.50      359.30     18.64 o 
  -6   4   7       12.54       14.81      3.79 o 
  -5   4   7        5.82        3.62      2.31 o 
  -4   4   7       13.28        6.29      8.44 o 
  -3   4   7        0.36        1.63      0.72 o 
  -2   4   7      724.90      748.00     30.13 o 
  -1   4   7     1337.32     1439.43     39.85 o 
   0   4   7      128.48      114.13      5.22 o 
   1   4   7        7.82       14.09      0.98 o 
   2   4   7       61.52       69.15      3.55 o 
   3   4   7      247.19      260.35     11.76 o 
   4   4   7       14.99       30.57      3.89 o 
   5   4   7        2.27        0.53      1.61 o 
   6   4   7       39.02       41.99      4.91 o 
   7   4   7       99.04      102.22     14.09 o 
   8   4   7       17.19       12.94      3.32 o 
  -9   5   7       26.75       28.77      3.12 o 
  -8   5   7        2.17        1.83      1.65 o 
  -7   5   7       97.23       99.58      5.55 o 
  -6   5   7       21.69       21.18      2.32 o 
  -5   5   7      461.62      468.66     19.40 o 
  -4   5   7       97.03       82.02      6.45 o 
  -3   5   7       37.66       46.21      6.70 o 
  -2   5   7     2585.00     2673.43     84.93 o 
  -1   5   7        0.30        0.58      0.51 o 
   0   5   7      340.36      394.40     13.10 o 
   1   5   7      766.59      831.52     19.92 o 
   2   5   7       12.97       10.79      1.91 o 
   3   5   7       62.93       64.50      3.40 o 
   4   5   7        2.70       12.96      2.89 o 
   5   5   7       25.54       24.00      5.00 o 
   6   5   7        9.89       12.73      2.49 o 
   7   5   7        7.02        4.27      3.56 o 
   8   5   7        6.15        4.81      2.85 o 
  -8   6   7        0.63       -0.28      1.56 o 
  -7   6   7        6.41        5.97      1.83 o 
  -6   6   7       32.42       30.83      2.95 o 
  -5   6   7       97.33      106.64      5.72 o 
  -4   6   7      238.57      260.94     11.44 o 
  -3   6   7        2.46        6.14      1.31 o 
  -2   6   7      118.17       97.18      3.69 o 
  -1   6   7        0.12        3.73      0.71 o 
   0   6   7        3.31        8.12      0.82 o 
   1   6   7        0.00        1.46      0.55 o 
   2   6   7      309.57      301.93      9.59 o 
   3   6   7      410.90      409.72     15.39 o 
   4   6   7       13.72       19.80      2.78 o 
   5   6   7      131.79      116.35      7.20 o 
   6   6   7       13.63       11.81      2.55 o 
   7   6   7       37.19       30.45      4.57 o 
   8   6   7        4.30        1.65      2.70 o 
  -8   7   7        0.82        1.42      1.67 o 
  -7   7   7        6.05        1.18      1.62 o 
  -6   7   7        0.43        0.28      1.34 o 
  -5   7   7       17.96       18.11      2.35 o 
  -4   7   7        1.38        1.75      1.32 o 
  -3   7   7       93.85       99.72      4.15 o 
  -2   7   7      239.16      272.49      8.85 o 
  -1   7   7      168.34      183.17      5.70 o 
   0   7   7      177.20       93.09      7.01 o 
   1   7   7       23.99       18.83      1.16 o 
   2   7   7        0.70        1.16      0.69 o 
   3   7   7       33.22       45.64      2.99 o 
   4   7   7      123.45      130.30      6.66 o 
   5   7   7       87.37       74.92      6.72 o 
   6   7   7       14.81       18.07      7.22 o 
   7   7   7       11.00        5.39      4.47 o 
   8   7   7        0.47        0.77      2.69 o 
  -8   8   7        2.38        3.46      1.98 o 
  -7   8   7       25.20       23.24      3.80 o 
  -6   8   7        0.44        0.82      1.46 o 
  -5   8   7       22.61       22.83      2.66 o 
  -4   8   7       54.57       59.56      4.13 o 
  -3   8   7      155.10      142.85      5.62 o 
  -2   8   7       33.59       31.37      4.16 o 
  -1   8   7      253.47      267.24     10.16 o 
   0   8   7     1195.82     1192.63     33.42 o 
   1   8   7      540.77      567.95     17.61 o 
   2   8   7     3594.60     3441.88    102.40 o 
   3   8   7      160.80      154.66      9.63 o 
   4   8   7       96.88       72.95      5.50 o 
   5   8   7      737.41      710.36     33.97 o 
   6   8   7        3.87        6.28      2.53 o 
   7   8   7       48.76       46.61      6.17 o 
  -8   9   7        1.92        0.30      1.91 o 
  -7   9   7       10.59       10.30      2.32 o 
  -6   9   7       18.66       16.87      2.60 o 
  -5   9   7        1.38        0.74      1.53 o 
  -4   9   7       43.63       52.83      5.23 o 
  -3   9   7        0.03        0.93      0.96 o 
  -2   9   7        5.01        3.04      1.02 o 
  -1   9   7       19.34       21.42      1.42 o 
   0   9   7        3.49        3.40      0.86 o 
   1   9   7       74.01       72.08      4.13 o 
   2   9   7       22.52       16.19      1.34 o 
   3   9   7      101.88      129.68      6.70 o 
   4   9   7      230.63      198.23     13.40 o 
   5   9   7       27.60       29.06      3.78 o 
   6   9   7       23.26       32.95      4.23 o 
   7   9   7       39.98       43.65      4.87 o 
  -7  10   7       10.52        9.67      3.80 o 
  -6  10   7        1.04        0.81      1.75 o 
  -5  10   7       91.21       91.89      5.72 o 
  -4  10   7       43.51       38.87      8.29 o 
  -3  10   7      168.53      175.25      6.31 o 
  -2  10   7        0.97        6.16      2.02 o 
  -1  10   7      209.37      201.96      6.08 o 
   0  10   7      188.67      185.38      6.28 o 
   1  10   7       20.97       16.60      1.54 o 
   2  10   7      182.87      190.39      7.85 o 
   3  10   7        1.30       -0.01      1.46 o 
   4  10   7       36.23       43.98      3.79 o 
   5  10   7       42.90       41.71      5.79 o 
   6  10   7       21.80       27.09      4.06 o 
   7  10   7       14.01        5.87      2.86 o 
  -7  11   7      100.46       88.84     13.86 o 
  -6  11   7      439.70      458.93     32.47 o 
  -5  11   7      110.51      121.25      9.15 o 
  -4  11   7        3.12       10.33      3.41 o 
  -3  11   7      731.23      734.83     24.45 o 
  -2  11   7       81.49       80.39      6.72 o 
  -1  11   7      102.55       78.62      4.42 o 
   0  11   7       30.36       23.47      2.87 o 
   1  11   7      171.52      176.67      7.33 o 
   2  11   7       70.43       82.07      5.00 o 
   3  11   7        4.43        6.83      2.09 o 
   4  11   7       20.01       16.20      2.54 o 
   5  11   7        0.46        3.96      3.22 o 
   6  11   7        6.46        6.22      2.78 o 
  -7  12   7        0.15        1.75      2.15 o 
  -6  12   7       23.84       25.31      3.44 o 
  -5  12   7      605.10      633.26     32.12 o 
  -4  12   7      360.42      333.62     25.65 o 
  -3  12   7      266.04      277.57     14.32 o 
  -2  12   7      241.81      222.23      8.47 o 
  -1  12   7       36.10       45.48      3.76 o 
   0  12   7      102.63       94.82      4.61 o 
   1  12   7       19.03       29.13      5.57 o 
   2  12   7      110.91      120.60      7.47 o 
   3  12   7       87.13       96.24      5.78 o 
   4  12   7       47.15       35.43      3.61 o 
   5  12   7       24.96       18.79      4.68 o 
   6  12   7        0.54        0.61      2.76 o 
  -6  13   7      111.71      103.72      6.99 o 
  -5  13   7       23.20       25.69      4.02 o 
  -4  13   7       19.24       16.64      2.22 o 
  -3  13   7        8.52       10.34      1.81 o 
  -2  13   7       50.52       45.80      3.19 o 
  -1  13   7      124.29      114.45      4.81 o 
   0  13   7       57.00       74.42      4.50 o 
   1  13   7        4.00       11.72      1.78 o 
   2  13   7        0.01       -0.21      1.80 o 
   3  13   7        6.87        8.22      2.18 o 
   4  13   7       52.98       62.84      4.81 o 
   5  13   7        2.30        3.05      2.24 o 
  -5  14   7        0.09        0.73      2.10 o 
  -4  14   7       44.50       52.83      4.67 o 
  -3  14   7       72.48       61.34      3.97 o 
  -2  14   7       11.86       25.25      5.86 o 
  -1  14   7      277.41      287.17     11.29 o 
   0  14   7        2.85       10.25      1.77 o 
   1  14   7        0.17        4.94      1.42 o 
   2  14   7        0.14        2.22      2.02 o 
   3  14   7       37.73       37.43      7.55 o 
   4  14   7       49.13       57.80      4.92 o 
   5  14   7        4.19        5.10      3.49 o 
  -5  15   7       17.30       24.52      3.69 o 
  -4  15   7       12.28       11.55      2.17 o 
  -3  15   7        0.17        2.66      1.90 o 
  -2  15   7        2.11        3.82      1.94 o 
  -1  15   7        3.28        2.84      2.01 o 
   0  15   7        0.24        1.99      1.48 o 
   1  15   7        6.72        8.79      1.81 o 
   2  15   7      110.95      120.07      8.39 o 
   3  15   7       29.51       35.22      8.71 o 
   4  15   7        0.12        1.90      3.13 o 
  -4  16   7       42.59       44.45      4.31 o 
  -3  16   7       30.89       37.68      3.77 o 
  -2  16   7        4.72        3.99      2.29 o 
  -1  16   7       23.94       35.73      4.14 o 
   0  16   7       26.03       28.56      2.63 o 
   1  16   7      118.97      124.07     11.48 o 
   2  16   7        0.00       -0.78      2.23 o 
   3  16   7        8.32        8.73      3.04 o 
  -2  17   7        6.61        4.20      2.46 o 
  -1  17   7      141.40      151.19      9.26 o 
   0  17   7        9.59       21.39      4.66 o 
   1  17   7       12.88       21.92      3.77 o 
   2  17   7        0.22       -1.54      2.26 o 
  -9   0   8       35.99       31.94      3.81 o 
  -8   0   8       21.95       24.27      3.71 o 
  -7   0   8        3.15        1.19      1.76 o 
  -6   0   8      137.07      146.00      9.74 o 
  -5   0   8      198.91      224.03     13.79 o 
  -4   0   8        5.25        0.56      0.68 o 
  -3   0   8      620.54      660.77     37.64 o 
  -2   0   8     1071.88     1050.02     59.37 o 
  -1   0   8      163.39      188.74      9.36 o 
   0   0   8       12.13        0.58      0.42 o 
   1   0   8        9.85       12.73      1.37 o 
   2   0   8     1503.13     1466.21     57.69 o 
   3   0   8      878.35      902.55     41.41 o 
   4   0   8       47.02       42.81      6.49 o 
   5   0   8       85.51       78.35      9.43 o 
   6   0   8       99.74       97.72     11.15 o 
   7   0   8      419.95      386.50     33.91 o 
   8   0   8       14.04       12.09      4.87 o 
  -9   1   8       60.04       64.42      4.48 o 
  -8   1   8      105.87      107.77      5.77 o 
  -7   1   8       17.32       19.27      2.19 o 
  -6   1   8      193.32      190.40      8.64 o 
  -5   1   8        0.07        0.99      1.10 o 
  -4   1   8       19.13        8.13     10.58 o 
  -3   1   8     1404.00     1479.02     51.85 o 
  -2   1   8      924.63      920.18     32.57 o 
  -1   1   8     2025.99     2216.08     71.58 o 
   0   1   8      193.89      212.89     12.56 o 
   1   1   8       76.51       94.04      3.95 o 
   2   1   8      291.27      274.13      8.62 o 
   3   1   8        9.46       10.14      1.21 o 
   4   1   8       28.79       27.44      2.84 o 
   5   1   8      127.72      131.83     20.59 o 
   6   1   8      265.77      262.64     16.93 o 
   7   1   8       86.43       62.13      9.06 o 
   8   1   8       16.98       16.44      3.75 o 
  -9   2   8        5.60       11.38      2.19 o 
  -8   2   8      141.64      135.61      7.02 o 
  -7   2   8       91.01      104.34      6.25 o 
  -6   2   8        1.47        1.03      1.32 o 
  -5   2   8       18.42       19.47      3.52 o 
  -4   2   8       23.45        0.65      1.60 o 
  -3   2   8       17.94       13.42      1.26 o 
  -2   2   8        3.83        0.80      0.70 o 
  -1   2   8      167.70      173.74      5.68 o 
   0   2   8      529.46      571.92     20.58 o 
   1   2   8      733.66      813.63     21.75 o 
   2   2   8      187.83      177.94      9.87 o 
   3   2   8      353.05      324.68     12.23 o 
   4   2   8      245.55      327.06     19.56 o 
   5   2   8      929.17     1016.63    126.67 o 
   6   2   8     1020.66     1048.46    127.84 o 
   7   2   8      109.03      107.50      8.49 o 
   8   2   8       31.08       30.39      4.60 o 
  -9   3   8        0.47        1.43      1.72 o 
  -8   3   8       70.51       73.12      4.76 o 
  -7   3   8       20.19       19.32      2.37 o 
  -6   3   8       18.37       17.87      3.46 o 
  -5   3   8       86.19       79.82      5.05 o 
  -4   3   8      128.82      114.56      6.46 o 
  -3   3   8      124.41      103.36      5.73 o 
  -2   3   8      310.31      309.16     11.49 o 
  -1   3   8      599.59      663.88     18.72 o 
   0   3   8       12.05       10.85      2.39 o 
   1   3   8       25.93       27.26      1.39 o 
   2   3   8        0.25        1.24      0.55 o 
   3   3   8      128.43      109.21      6.73 o 
   4   3   8      640.39      615.77     48.65 o 
   5   3   8       38.32       44.31      4.09 o 
   6   3   8       60.49       55.72      5.99 o 
   7   3   8       20.36       22.53      8.58 o 
   8   3   8      129.54      123.65      9.80 o 
  -9   4   8       88.17       76.90      5.15 o 
  -8   4   8       19.10       18.92      2.54 o 
  -7   4   8       11.07       11.93      2.03 o 
  -6   4   8        9.32        9.12      1.79 o 
  -5   4   8       26.22       22.74      2.65 o 
  -4   4   8      182.78      185.53      9.68 o 
  -3   4   8      167.17      179.98      7.10 o 
  -2   4   8      114.10      111.13      4.69 o 
  -1   4   8      374.48      395.33     13.53 o 
   0   4   8      189.70      186.77      5.41 o 
   1   4   8      134.63      105.01      5.31 o 
   2   4   8     1248.27     1222.75     36.74 o 
   3   4   8      187.59      191.54      7.08 o 
   4   4   8      125.77      123.04      7.36 o 
   5   4   8      102.66      102.78      6.62 o 
   6   4   8       85.97       84.67     15.43 o 
   7   4   8       67.65       66.51      6.64 o 
   8   4   8       51.53       42.21      5.45 o 
  -8   5   8       43.91       49.61      5.83 o 
  -7   5   8      137.40      129.95      6.84 o 
  -6   5   8      132.78      138.32      6.99 o 
  -5   5   8        4.34        3.33      2.10 o 
  -4   5   8        6.04        4.36      1.54 o 
  -3   5   8       55.45       83.51      5.06 o 
  -2   5   8      134.69      163.00      6.58 o 
  -1   5   8      571.08      529.82     14.30 o 
   0   5   8        0.00        2.19      0.66 o 
   1   5   8       39.89       46.80      1.83 o 
   2   5   8        1.12        2.83      0.71 o 
   3   5   8      118.92      108.57      6.53 o 
   4   5   8      342.90      299.09     15.15 o 
   5   5   8       29.18       34.65      3.73 o 
   6   5   8       24.27       28.15      4.27 o 
   7   5   8       96.53      104.98      9.17 o 
   8   5   8      117.40      113.50     12.08 o 
  -8   6   8        3.03        4.93      1.94 o 
  -7   6   8        0.75        0.74      1.48 o 
  -6   6   8       31.29       29.12      2.98 o 
  -5   6   8        7.30       10.62      3.24 o 
  -4   6   8      606.90      638.96     25.97 o 
  -3   6   8        2.21        1.79      0.90 o 
  -2   6   8       88.79      103.57      4.19 o 
  -1   6   8      204.60      179.53      5.25 o 
   0   6   8       64.79       19.93      2.94 o 
   1   6   8       96.50       99.73      3.24 o 
   2   6   8        0.01        2.64      0.87 o 
   3   6   8       27.46       20.48      2.05 o 
   4   6   8        0.80        1.72      1.30 o 
   5   6   8        1.82       -0.39      1.71 o 
   6   6   8       65.33       69.40      6.55 o 
   7   6   8        3.11        1.95      2.73 o 
   8   6   8        1.69        1.80      3.05 o 
  -8   7   8        1.12        1.05      2.66 o 
  -7   7   8        5.56        4.32      1.80 o 
  -6   7   8        0.35        1.33      1.53 o 
  -5   7   8       78.55       87.70      7.31 o 
  -4   7   8        0.35        0.74      1.25 o 
  -3   7   8       56.38       64.33      3.13 o 
  -2   7   8      745.56      806.49     24.43 o 
  -1   7   8       99.90       98.17      3.74 o 
   0   7   8     1604.04     1559.45     40.82 o 
   1   7   8      188.68      197.61     13.55 o 
   2   7   8      936.82      830.22     25.33 o 
   3   7   8       18.98       23.91      2.94 o 
   4   7   8      119.23      119.91      7.10 o 
   5   7   8        9.63       12.23      2.70 o 
   6   7   8        0.52       -0.68      1.93 o 
   7   7   8        6.08        6.86      3.05 o 
  -8   8   8        0.25        1.51      1.87 o 
  -7   8   8       13.96       13.69      2.46 o 
  -6   8   8       21.85       28.23      3.84 o 
  -5   8   8        7.69        6.50      2.02 o 
  -4   8   8       59.77       64.77      4.42 o 
  -3   8   8       27.67       29.25      2.17 o 
  -2   8   8       77.84       72.03      3.21 o 
  -1   8   8       50.89       52.71      2.24 o 
   0   8   8     2376.16     2308.21     60.21 o 
   1   8   8      316.55      249.43      8.29 o 
   2   8   8     1457.83     1446.88     43.59 o 
   3   8   8        4.20        4.45      1.47 o 
   4   8   8       88.98       65.36      5.28 o 
   5   8   8       28.40       26.81      3.72 o 
   6   8   8        5.99        9.56      2.71 o 
   7   8   8        4.94        6.77      3.20 o 
  -8   9   8        3.94        3.66      2.10 o 
  -7   9   8        3.53        3.85      1.97 o 
  -6   9   8        0.25       -0.08      1.54 o 
  -5   9   8       12.44       13.66      2.37 o 
  -4   9   8       90.05       92.02      7.19 o 
  -3   9   8       18.69       17.05      1.65 o 
  -2   9   8       16.12       11.42      1.42 o 
  -1   9   8       11.69        8.15      1.05 o 
   0   9   8       63.93       71.48      3.04 o 
   1   9   8      156.18      144.91      8.53 o 
   2   9   8      419.72      414.07     14.03 o 
   3   9   8      372.44      340.46     20.90 o 
   4   9   8      397.63      358.81     14.10 o 
   5   9   8       21.48       19.24      3.37 o 
   6   9   8       13.70       12.00      3.08 o 
   7   9   8        4.86        3.93      2.71 o 
  -7  10   8       13.48       13.33      3.19 o 
  -6  10   8       37.73       48.10      4.39 o 
  -5  10   8      159.64      160.40      8.37 o 
  -4  10   8       62.81       68.87      8.44 o 
  -3  10   8        0.00        0.32      1.07 o 
  -2  10   8      105.99      103.56      4.24 o 
  -1  10   8       13.91       12.75      1.22 o 
   0  10   8       13.16       17.42      3.34 o 
   1  10   8      113.78      106.63      4.90 o 
   2  10   8      380.76      330.58     13.06 o 
   3  10   8      207.79      201.09     11.91 o 
   4  10   8       67.49       64.59      4.12 o 
   5  10   8        1.22        0.12      2.27 o 
   6  10   8        3.26        1.60      2.63 o 
   7  10   8       58.49       54.50      5.85 o 
  -7  11   8      148.18      155.40      8.65 o 
  -6  11   8      242.20      256.42     12.37 o 
  -5  11   8        0.00        2.93      2.01 o 
  -4  11   8      212.43      226.54     11.57 o 
  -3  11   8        0.08        1.41      1.19 o 
  -2  11   8      239.10      249.74      8.55 o 
  -1  11   8       35.03       39.82      2.29 o 
   0  11   8       76.55       65.91      3.65 o 
   1  11   8       45.34       51.06      4.08 o 
   2  11   8      260.64      256.76     10.65 o 
   3  11   8       66.53       64.69      4.09 o 
   4  11   8       20.44       27.01      2.81 o 
   5  11   8       45.78       50.79      5.39 o 
   6  11   8        4.61        0.79      2.67 o 
  -6  12   8       93.47       66.58      7.91 o 
  -5  12   8      431.04      443.97     19.53 o 
  -4  12   8        0.55        2.07      1.42 o 
  -3  12   8        2.11        3.96      1.32 o 
  -2  12   8      253.94      242.75      8.45 o 
  -1  12   8       11.05       13.77      1.48 o 
   0  12   8       31.12       31.31      2.54 o 
   1  12   8        2.24        4.26      1.34 o 
   2  12   8      128.63      128.23      7.95 o 
   3  12   8       19.79       18.37      2.70 o 
   4  12   8        9.61        5.77      2.58 o 
   5  12   8        0.06        0.58      1.80 o 
   6  12   8        1.15        4.38      3.19 o 
  -6  13   8       18.13       17.98      3.28 o 
  -5  13   8        8.39       11.29      2.76 o 
  -4  13   8        0.92       -0.32      1.40 o 
  -3  13   8       27.49       27.78      2.42 o 
  -2  13   8        3.58        3.92      1.54 o 
  -1  13   8       27.91       28.01      2.32 o 
   0  13   8       38.25       36.62      3.15 o 
   1  13   8       75.33       64.00      3.66 o 
   2  13   8        8.81       17.33      3.32 o 
   3  13   8       87.08       94.47      6.83 o 
   4  13   8       25.01       14.65      2.52 o 
   5  13   8        2.78        4.21      2.11 o 
  -5  14   8        4.70        3.32      2.37 o 
  -4  14   8        5.04        6.51      1.86 o 
  -3  14   8        9.16       19.93      4.19 o 
  -2  14   8       15.67       19.36      2.41 o 
  -1  14   8        5.14        6.55      2.17 o 
   0  14   8       68.11       88.12      4.53 o 
   1  14   8      248.64      265.03     10.67 o 
   2  14   8        0.17        2.34      2.14 o 
   3  14   8       72.24       80.48      6.50 o 
   4  14   8        5.19        3.59      2.55 o 
  -4  15   8       36.23       33.42      3.08 o 
  -3  15   8        0.21       -1.44      1.56 o 
  -2  15   8       94.46       97.68      6.78 o 
  -1  15   8        0.33        2.53      2.10 o 
   0  15   8        1.34        1.56      1.48 o 
   1  15   8      210.74      219.31     16.08 o 
   2  15   8       75.08       83.58      6.55 o 
   3  15   8      155.07      196.20     12.49 o 
   4  15   8        4.73        5.74      2.84 o 
  -3  16   8      101.29      120.52      6.26 o 
  -2  16   8        7.18       11.06      3.87 o 
  -1  16   8       56.44       44.09      5.83 o 
   0  16   8       71.27       75.71      5.23 o 
   1  16   8        8.08       17.59      6.16 o 
   2  16   8        0.03       -1.14      2.30 o 
   3  16   8        0.10        0.61      2.43 o 
  -1  17   8       18.19       15.55      3.19 o 
   0  17   8        5.19        6.13      1.81 o 
   1  17   8       68.93       73.22      6.14 o 
  -9   1   9        0.07        0.05      1.63 o 
  -8   1   9       16.62       14.82      2.46 o 
  -7   1   9       90.12       99.77      5.44 o 
  -6   1   9       13.18       14.63      3.38 o 
  -5   1   9        0.23        0.22      1.30 o 
  -4   1   9       29.19       33.78      3.07 o 
  -3   1   9      975.78      987.95     34.95 o 
  -2   1   9      455.19      444.42     20.95 o 
  -1   1   9      417.29      460.29     15.33 o 
   0   1   9       23.22       34.32      2.12 o 
   1   1   9      358.98      356.73      9.91 o 
   2   1   9       25.33       22.68      3.18 o 
   3   1   9        0.02        0.79      1.03 o 
   4   1   9       21.88       44.33      7.26 o 
   5   1   9        1.62        0.76      2.42 o 
   6   1   9      203.84      208.14     14.13 o 
   7   1   9       79.35       80.93      7.56 o 
   8   1   9       44.87       37.25      5.22 o 
  -9   2   9        1.54        1.30      1.78 o 
  -8   2   9        3.73        5.63      1.85 o 
  -7   2   9        6.50        3.27      1.69 o 
  -6   2   9        8.00        8.07      1.87 o 
  -5   2   9      268.65      274.42     13.72 o 
  -4   2   9        5.55        5.73      1.55 o 
  -3   2   9      480.54      473.91     17.12 o 
  -2   2   9       15.16       13.11      1.81 o 
  -1   2   9       97.35      126.76      4.36 o 
   0   2   9      110.30       89.54      2.82 o 
   1   2   9      677.78      711.40     19.11 o 
   2   2   9       17.04       16.14      2.71 o 
   3   2   9      110.25      110.14      8.88 o 
   4   2   9     1910.86     1942.82     90.94 o 
   5   2   9     1435.74     1447.41    155.80 o 
   6   2   9       56.05       67.73      6.96 o 
   7   2   9        0.69       -0.55      3.00 o 
   8   2   9       27.36       24.19      4.56 o 
  -9   3   9        0.37       -0.97      1.84 o 
  -8   3   9        9.39       13.37      2.36 o 
  -7   3   9       48.19       43.14      4.67 o 
  -6   3   9       11.13        9.02      1.95 o 
  -5   3   9        0.58        0.21      1.13 o 
  -4   3   9       10.88        9.07      2.21 o 
  -3   3   9       16.34       24.56      2.68 o 
  -2   3   9      111.19      120.07      5.05 o 
  -1   3   9       91.11      101.64      3.64 o 
   0   3   9       55.13       49.57      2.31 o 
   1   3   9      223.89      209.30      6.09 o 
   2   3   9      138.86      117.42     14.80 o 
   3   3   9     1557.19     1517.66     67.01 o 
   4   3   9       11.52       36.97      4.51 o 
   5   3   9       13.83       21.29      3.82 o 
   6   3   9        0.21       -0.78      2.15 o 
   7   3   9      130.75      120.64      9.68 o 
   8   3   9        1.12        2.44      2.92 o 
  -8   4   9        0.00        1.77      1.70 o 
  -7   4   9       27.26       26.68      2.88 o 
  -6   4   9       19.32       17.22      2.51 o 
  -5   4   9       10.08       11.73      2.15 o 
  -4   4   9      357.78      352.58     17.15 o 
  -3   4   9      168.14      192.20      8.59 o 
  -2   4   9       18.17       16.85      1.57 o 
  -1   4   9      455.48      450.52     13.00 o 
   0   4   9        7.52        3.19      0.84 o 
   1   4   9      126.38      122.00      6.49 o 
   2   4   9       25.81       26.57      2.30 o 
   3   4   9        1.13        2.88      1.28 o 
   4   4   9      302.71      324.55     15.16 o 
   5   4   9      468.94      448.72     41.36 o 
   6   4   9       12.40       11.46      4.98 o 
   7   4   9        3.86        8.64      3.23 o 
   8   4   9        1.17        1.41      2.85 o 
  -8   5   9       12.61       11.62      2.37 o 
  -7   5   9       86.67       81.11      5.25 o 
  -6   5   9        3.02        1.20      1.48 o 
  -5   5   9       77.47       80.40      4.73 o 
  -4   5   9      395.30      369.05     18.07 o 
  -3   5   9       15.94       17.51      1.66 o 
  -2   5   9        0.02        7.89      1.57 o 
  -1   5   9      394.35      411.18     11.97 o 
   0   5   9       33.62       18.80      2.68 o 
   1   5   9        9.01       10.79      1.61 o 
   2   5   9       46.04       39.38      2.76 o 
   3   5   9        2.26        4.85      1.40 o 
   4   5   9       20.24       18.25      2.03 o 
   5   5   9       13.77       10.81      2.50 o 
   6   5   9       12.41        7.28      2.94 o 
   7   5   9       55.56       51.21      6.09 o 
   8   5   9       33.77       36.53      5.45 o 
  -8   6   9       17.00       15.76      2.65 o 
  -7   6   9       14.47       12.45      2.32 o 
  -6   6   9      191.86      181.17      8.89 o 
  -5   6   9        8.18        8.95      3.39 o 
  -4   6   9       55.27       68.95      6.60 o 
  -3   6   9       34.38       44.13      4.13 o 
  -2   6   9       23.24       26.07      1.81 o 
  -1   6   9       53.06       57.28      2.11 o 
   0   6   9      793.81      804.42     21.38 o 
   1   6   9      523.58      540.56     16.83 o 
   2   6   9        0.08        4.29      0.89 o 
   3   6   9      145.05      137.12     10.22 o 
   4   6   9        0.99        0.77      1.28 o 
   5   6   9      107.11      100.36      6.81 o 
   6   6   9        0.14        0.30      2.41 o 
   7   6   9        1.66        4.47      2.92 o 
  -8   7   9        9.95       10.36      2.40 o 
  -7   7   9        4.83        4.61      2.33 o 
  -6   7   9       84.00       91.19      5.55 o 
  -5   7   9      135.83      131.75      6.95 o 
  -4   7   9        5.75        3.87      1.60 o 
  -3   7   9      134.61      134.27      5.42 o 
  -2   7   9     1602.06     1566.32     46.45 o 
  -1   7   9      210.38      198.65      5.56 o 
   0   7   9     1129.67     1032.35     27.35 o 
   1   7   9      134.47      120.54      4.56 o 
   2   7   9        7.71       14.88      1.85 o 
   3   7   9       23.37       22.18      2.25 o 
   4   7   9        0.59        0.63      1.36 o 
   5   7   9        5.84       12.68      2.83 o 
   6   7   9        0.35       -0.05      2.03 o 
   7   7   9        0.00        1.03      2.75 o 
  -8   8   9        1.15        4.80      2.11 o 
  -7   8   9       11.23       11.63      2.48 o 
  -6   8   9       26.17       25.79      6.07 o 
  -5   8   9        6.02        5.93      1.88 o 
  -4   8   9       12.15       11.53      2.86 o 
  -3   8   9       60.62       62.25      5.47 o 
  -2   8   9      264.34      274.79      9.12 o 
  -1   8   9      283.47      307.11      8.70 o 
   0   8   9     1936.35     1990.86     58.74 o 
   1   8   9       57.50       63.92      2.98 o 
   2   8   9      165.61      157.83      5.60 o 
   3   8   9      516.45      442.87     16.97 o 
   4   8   9       72.26       73.86      9.28 o 
   5   8   9       43.97       48.14      4.94 o 
   6   8   9        5.45        1.22      2.35 o 
   7   8   9        0.04        2.78      3.01 o 
  -7   9   9        0.06       -0.65      1.75 o 
  -6   9   9        1.51        0.92      1.89 o 
  -5   9   9       22.80       18.78      2.78 o 
  -4   9   9       83.23       81.06      5.38 o 
  -3   9   9        2.63        5.13      1.34 o 
  -2   9   9      286.94      282.11      9.39 o 
  -1   9   9       10.76       14.01      1.69 o 
   0   9   9      999.03      905.01     32.69 o 
   1   9   9       30.67       17.78      2.03 o 
   2   9   9        3.69       16.79      2.91 o 
   3   9   9      659.96      646.53     24.14 o 
   4   9   9        1.27        6.27      2.45 o 
   5   9   9        0.96        0.98      2.11 o 
   6   9   9        9.20        6.13      2.80 o 
   7   9   9        5.98        3.57      3.49 o 
  -7  10   9        7.79       11.09      2.68 o 
  -6  10   9        1.77        0.77      1.92 o 
  -5  10   9       85.16       87.70      5.66 o 
  -4  10   9       39.84       43.61      6.10 o 
  -3  10   9      153.85      155.81      5.91 o 
  -2  10   9        2.05        0.20      1.04 o 
  -1  10   9        2.00       -0.17      0.80 o 
   0  10   9      116.62      118.33      5.78 o 
   1  10   9       14.79       15.73      1.79 o 
   2  10   9       11.01        5.63      1.68 o 
   3  10   9        0.97        3.48      1.56 o 
   4  10   9       23.37       35.34      3.20 o 
   5  10   9        0.18        3.67      2.80 o 
   6  10   9        3.11        0.89      2.53 o 
  -7  11   9      161.43      154.72      8.68 o 
  -6  11   9        3.46        3.16      2.18 o 
  -5  11   9       85.00       88.22      6.18 o 
  -4  11   9        6.99        8.16      1.70 o 
  -3  11   9       50.93       54.92      3.19 o 
  -2  11   9        2.85        4.23      1.38 o 
  -1  11   9       38.27       47.72      2.71 o 
   0  11   9      145.69      160.93      8.03 o 
   1  11   9      176.65      181.89      7.65 o 
   2  11   9      102.82       81.98      5.76 o 
   3  11   9       24.61       14.86      2.59 o 
   4  11   9        4.34        5.94      1.99 o 
   5  11   9       72.58       73.57      5.54 o 
   6  11   9        1.48       -0.55      2.58 o 
  -6  12   9       88.63       96.40     14.70 o 
  -5  12   9      130.19      134.86      7.78 o 
  -4  12   9      118.72      115.98      5.40 o 
  -3  12   9        1.97        4.17      1.39 o 
  -2  12   9       12.89        9.96      1.80 o 
  -1  12   9        0.21        1.44      1.69 o 
   0  12   9        0.21       -0.16      1.20 o 
   1  12   9      203.69      217.35      8.94 o 
   2  12   9       16.58       25.37      3.66 o 
   3  12   9       14.49       11.21      2.45 o 
   4  12   9       34.55       33.03      3.25 o 
   5  12   9       11.22       13.86      3.11 o 
  -5  13   9      120.22      130.60      7.66 o 
  -4  13   9        0.51        0.85      1.50 o 
  -3  13   9        1.75        3.58      1.46 o 
  -2  13   9       58.14       68.36      4.18 o 
  -1  13   9        1.65        5.55      2.07 o 
   0  13   9        0.03        1.24      1.34 o 
   1  13   9       16.76       13.58      1.84 o 
   2  13   9        6.00        5.42      3.51 o 
   3  13   9        7.08       13.66      2.97 o 
   4  13   9        1.22        1.88      1.95 o 
   5  13   9       11.54        9.41      2.85 o 
  -5  14   9        5.91        5.62      2.51 o 
  -4  14   9        0.00        4.01      1.78 o 
  -3  14   9       92.91       96.35      5.25 o 
  -2  14   9       11.70       16.32      3.04 o 
  -1  14   9       22.12       21.84      4.06 o 
   0  14   9        3.88        4.12      1.58 o 
   1  14   9       26.86       37.94      2.92 o 
   2  14   9       37.89       53.30      5.15 o 
   3  14   9       19.52       12.97      3.12 o 
   4  14   9       20.65       16.14      3.48 o 
  -4  15   9        6.67        6.02      2.60 o 
  -3  15   9       14.65       11.39      2.31 o 
  -2  15   9        3.50        3.98      2.53 o 
  -1  15   9       83.16       79.52      6.06 o 
   0  15   9       82.72       96.48      5.23 o 
   1  15   9       21.53       28.58      6.74 o 
   2  15   9        3.60        3.48      2.52 o 
   3  15   9      127.79      120.26      8.14 o 
  -3  16   9       63.14       73.20      6.38 o 
  -2  16   9       39.80       46.47      4.90 o 
  -1  16   9       62.64       51.07      6.40 o 
   0  16   9       20.39       19.66      2.38 o 
   1  16   9        2.17        1.10      2.47 o 
   2  16   9        1.28        2.40      2.61 o 
  -8   0  10       67.53       66.51      6.46 o 
  -7   0  10      211.73      217.42     14.18 o 
  -6   0  10       69.74       62.63      5.91 o 
  -5   0  10     1772.41     1822.78     99.89 o 
  -4   0  10       54.56       55.64      5.06 o 
  -3   0  10      327.24      312.05     18.75 o 
  -2   0  10      717.32      667.99     38.51 o 
  -1   0  10      111.26      113.60      6.20 o 
   0   0  10       68.03       33.49      4.32 o 
   1   0  10       88.05       93.62      4.72 o 
   2   0  10       25.54       33.34      2.70 o 
   3   0  10      310.16      284.15     17.71 o 
   4   0  10       36.31       37.82      4.45 o 
   5   0  10      187.99      162.26     16.54 o 
   6   0  10       61.36       57.43      9.02 o 
   7   0  10       48.23       49.34      8.55 o 
   8   0  10       22.12       24.55      6.67 o 
  -8   1  10       33.47       28.25      3.30 o 
  -7   1  10       55.45       51.71      5.27 o 
  -6   1  10       18.69       22.45      2.75 o 
  -5   1  10      106.94      106.28      6.42 o 
  -4   1  10      353.02      345.31     16.80 o 
  -3   1  10      696.86      735.12     26.31 o 
  -2   1  10       85.78       92.08      4.67 o 
  -1   1  10        7.88        5.51      1.45 o 
   0   1  10      283.02      279.65     12.86 o 
   1   1  10      461.99      478.57     13.89 o 
   2   1  10       24.78       21.22      1.86 o 
   3   1  10      761.40      739.67     26.87 o 
   4   1  10        4.29        3.74      1.68 o 
   5   1  10       20.38       27.30     14.58 o 
   6   1  10       25.27       28.70      4.49 o 
   7   1  10        1.76        2.08      2.73 o 
   8   1  10        0.59       -0.74      2.85 o 
  -8   2  10        8.40        7.21      2.22 o 
  -7   2  10        8.96        8.39      2.17 o 
  -6   2  10        0.02        1.29      1.38 o 
  -5   2  10      107.91      115.93     12.61 o 
  -4   2  10       39.51       34.15      3.30 o 
  -3   2  10       73.68       70.93      3.46 o 
  -2   2  10       30.75       37.20      2.35 o 
  -1   2  10      156.70      174.55      6.31 o 
   0   2  10      320.05      284.19     17.57 o 
   1   2  10       54.52       51.67      2.61 o 
   2   2  10       52.61       65.26      2.77 o 
   3   2  10      337.04      287.81     14.41 o 
   4   2  10     1642.37     1576.37     90.60 o 
   5   2  10       65.57       69.97      9.36 o 
   6   2  10       73.39       76.33     12.08 o 
   7   2  10       74.60       81.52      7.62 o 
   8   2  10        6.02       11.22      3.68 o 
  -8   3  10        1.51        0.38      1.65 o 
  -7   3  10       30.02       27.72      3.33 o 
  -6   3  10       12.26       10.17      2.14 o 
  -5   3  10       12.33        9.71      2.10 o 
  -4   3  10       80.06       74.58      5.01 o 
  -3   3  10       56.58       62.70      3.20 o 
  -2   3  10      163.19      184.84      7.39 o 
  -1   3  10       36.65       41.70      2.01 o 
   0   3  10      157.79      110.41      8.84 o 
   1   3  10      571.55      505.58     15.71 o 
   2   3  10     1412.47     1234.96     70.72 o 
   3   3  10      605.59      682.26     27.35 o 
   4   3  10      119.85      135.18     10.91 o 
   5   3  10       31.21       35.08      4.85 o 
   6   3  10       23.40       21.30      5.30 o 
   7   3  10        2.08        4.99      3.07 o 
   8   3  10        0.44        0.78      5.17 o 
  -8   4  10       15.46       17.45      2.65 o 
  -7   4  10        3.71        1.69      1.67 o 
  -6   4  10        0.01        1.26      1.50 o 
  -5   4  10       13.25       12.31      3.39 o 
  -4   4  10       58.80       66.31      4.69 o 
  -3   4  10       49.59       56.79      3.44 o 
  -2   4  10        0.71        1.14      0.89 o 
  -1   4  10        7.17        6.26      1.67 o 
   0   4  10      482.07      464.98     14.60 o 
   1   4  10      102.37       93.58      4.89 o 
   2   4  10      432.95      393.19     12.43 o 
   3   4  10      321.40      344.59     13.33 o 
   4   4  10      358.38      332.91     11.72 o 
   5   4  10       97.68       99.68      8.41 o 
   6   4  10      372.60      340.00     21.79 o 
   7   4  10       15.21       15.94      3.84 o 
  -8   5  10       57.04       53.42      4.49 o 
  -7   5  10        1.25        0.42      1.56 o 
  -6   5  10       30.91       27.67      3.03 o 
  -5   5  10       82.31       82.01     10.19 o 
  -4   5  10       27.38       26.21      3.06 o 
  -3   5  10      419.85      389.44     14.60 o 
  -2   5  10        2.04        1.08      0.94 o 
  -1   5  10      245.37      251.45      7.64 o 
   0   5  10       20.00       27.21      1.62 o 
   1   5  10       80.24       67.95      3.12 o 
   2   5  10      151.75      142.60      5.12 o 
   3   5  10       11.83       16.50      2.06 o 
   4   5  10        0.01       -0.28      1.27 o 
   5   5  10       45.03       52.00     13.06 o 
   6   5  10       85.05       77.48     12.60 o 
   7   5  10        0.48        0.99      2.75 o 
  -8   6  10        0.25       -1.16      1.64 o 
  -7   6  10        0.00        0.40      1.66 o 
  -6   6  10      292.17      289.54     13.18 o 
  -5   6  10       12.35       11.76      2.18 o 
  -4   6  10      430.09      483.15     20.26 o 
  -3   6  10       17.42       21.47      2.01 o 
  -2   6  10        0.41        0.00      0.98 o 
  -1   6  10        2.63        2.99      0.87 o 
   0   6  10      196.76      175.84      7.63 o 
   1   6  10        2.29        4.98      1.09 o 
   2   6  10      367.93      358.39     11.48 o 
   3   6  10       11.60       10.53      1.81 o 
   4   6  10        0.01       -0.88      1.31 o 
   5   6  10       27.58       23.62      3.53 o 
   6   6  10       44.90       44.70      5.87 o 
   7   6  10        3.77        2.09      4.73 o 
  -8   7  10       10.16        8.24      3.15 o 
  -7   7  10       35.87       36.50      5.43 o 
  -6   7  10        6.91       10.42      2.35 o 
  -5   7  10       17.01       20.27      2.68 o 
  -4   7  10      596.99      622.23     25.72 o 
  -3   7  10      266.93      255.32      9.25 o 
  -2   7  10     2557.59     2556.64     75.40 o 
  -1   7  10        0.24        1.39      0.79 o 
   0   7  10       13.41       11.94      1.61 o 
   1   7  10       53.81       68.37      3.71 o 
   2   7  10        1.33        0.90      0.84 o 
   3   7  10        1.14        2.25      1.43 o 
   4   7  10        1.35        0.95      1.48 o 
   5   7  10        0.00       -2.11      1.91 o 
   6   7  10        6.95       12.38      4.73 o 
   7   7  10        1.15        2.66      2.98 o 
  -7   8  10        0.01        0.50      1.75 o 
  -6   8  10       29.49       25.95      3.24 o 
  -5   8  10        5.57        2.84      1.82 o 
  -4   8  10      103.84      120.34      6.65 o 
  -3   8  10       39.40       39.11      2.72 o 
  -2   8  10      271.47      260.36      8.74 o 
  -1   8  10      392.63      352.69     12.86 o 
   0   8  10     1219.22     1169.53     41.90 o 
   1   8  10       27.76       27.77      2.19 o 
   2   8  10        4.24        3.96      1.18 o 
   3   8  10        6.56        8.77      1.87 o 
   4   8  10       20.44       22.30      2.51 o 
   5   8  10        6.28        5.83      2.47 o 
   6   8  10        3.37        1.09      2.89 o 
   7   8  10       19.56       25.30      5.05 o 
  -7   9  10        4.66        2.09      2.01 o 
  -6   9  10       40.62       37.09      3.95 o 
  -5   9  10        0.25        0.54      1.72 o 
  -4   9  10       34.98       34.76      3.54 o 
  -3   9  10       38.24       35.52      2.61 o 
  -2   9  10      231.76      231.43      8.85 o 
  -1   9  10       39.13       38.31      1.88 o 
   0   9  10        1.89        4.13      1.28 o 
   1   9  10      454.42      386.25     16.65 o 
   2   9  10      286.79      254.94     10.53 o 
   3   9  10       51.34       47.55      3.62 o 
   4   9  10       41.16       47.31      4.29 o 
   5   9  10       29.12       18.85      3.57 o 
   6   9  10        0.23       -1.56      2.40 o 
  -7  10  10       11.71        7.64      2.63 o 
  -6  10  10        0.97        0.47      1.92 o 
  -5  10  10        0.33        0.99      1.88 o 
  -4  10  10        0.47       -0.63      1.30 o 
  -3  10  10        4.98        2.68      1.32 o 
  -2  10  10       47.66       55.52      5.17 o 
  -1  10  10      111.70       96.10      3.78 o 
   0  10  10       77.90       53.66      4.39 o 
   1  10  10       96.34       85.22      5.80 o 
   2  10  10      110.08      121.94      7.60 o 
   3  10  10        0.00        0.86      1.58 o 
   4  10  10       15.20        6.85      2.04 o 
   5  10  10      141.35      143.31      8.00 o 
   6  10  10       14.45       12.52      3.55 o 
  -6  11  10       53.49       54.22      7.17 o 
  -5  11  10        1.63        0.24      1.94 o 
  -4  11  10       10.95       16.65      3.06 o 
  -3  11  10       13.99       13.15      1.87 o 
  -2  11  10        0.41       -0.16      1.13 o 
  -1  11  10       28.66       34.32      2.25 o 
   0  11  10       29.56       28.88      2.46 o 
   1  11  10        2.83        1.81      1.28 o 
   2  11  10        6.69        4.83      2.21 o 
   3  11  10        1.91        6.55      1.93 o 
   4  11  10       10.82       19.01      4.56 o 
   5  11  10        0.46       -2.54      1.78 o 
  -6  12  10        6.63        7.95      2.60 o 
  -5  12  10       21.57       23.50      5.89 o 
  -4  12  10      112.04      121.71      5.67 o 
  -3  12  10       21.91       21.90      2.22 o 
  -2  12  10        2.35        3.30      1.51 o 
  -1  12  10       13.49        9.96      1.40 o 
   0  12  10      152.71      162.68      7.07 o 
   1  12  10        5.61        4.99      1.90 o 
   2  12  10       31.48       26.65      3.64 o 
   3  12  10        4.43        2.10      2.19 o 
   4  12  10        0.00        1.34      1.94 o 
   5  12  10       16.59       14.32      2.67 o 
  -5  13  10        2.54        4.33      2.32 o 
  -4  13  10       20.94       19.51      2.45 o 
  -3  13  10       19.61       25.50      2.42 o 
  -2  13  10      126.29      132.95      8.22 o 
  -1  13  10      117.60      126.81      7.89 o 
   0  13  10       20.79       15.97      2.02 o 
   1  13  10       13.16        9.67      1.73 o 
   2  13  10        3.24       11.38      2.84 o 
   3  13  10        7.30        6.34      2.65 o 
   4  13  10       66.12       72.68      6.34 o 
  -4  14  10       63.98       68.88      4.50 o 
  -3  14  10        0.36        2.05      1.71 o 
  -2  14  10        1.25        1.28      2.07 o 
  -1  14  10      182.41      201.70     11.35 o 
   0  14  10        0.60        5.23      1.66 o 
   1  14  10      200.57      226.93      9.43 o 
   2  14  10        3.73        2.93      2.50 o 
   3  14  10       11.19       15.45      3.41 o 
   4  14  10       16.25       32.05      5.64 o 
  -3  15  10       34.33       32.66      6.55 o 
  -2  15  10        1.44        0.18      2.11 o 
  -1  15  10        2.24        3.15      2.26 o 
   0  15  10       76.81       83.32      5.22 o 
   1  15  10       10.00       17.89      5.25 o 
   2  15  10        6.06        1.99      2.51 o 
  -2  16  10       41.00       59.99      7.12 o 
  -1  16  10       71.35       89.13     10.47 o 
   0  16  10        4.17        4.06      1.73 o 
   1  16  10        6.75       16.52      3.31 o 
  -8   1  11        3.56        4.10      2.12 o 
  -7   1  11        2.20        3.41      2.22 o 
  -6   1  11        0.62        1.74      1.51 o 
  -5   1  11      108.42      108.41      6.61 o 
  -4   1  11       44.45       47.38      6.55 o 
  -3   1  11       86.62      104.06      9.20 o 
  -2   1  11       24.58       20.62      2.01 o 
  -1   1  11      486.96      505.95     17.03 o 
   0   1  11       41.82       38.72      2.42 o 
   1   1  11       32.36       20.44      1.57 o 
   2   1  11       35.68       38.10      3.63 o 
   3   1  11      374.58      354.18     15.37 o 
   4   1  11       46.99       47.03      3.60 o 
   5   1  11       10.34        9.51      4.56 o 
   6   1  11        4.29        4.90      4.92 o 
   7   1  11        0.20       -1.58      2.55 o 
  -8   2  11        0.00        0.11      1.78 o 
  -7   2  11       31.69       29.31      3.50 o 
  -6   2  11        0.73        0.12      1.50 o 
  -5   2  11      135.60      144.08      8.26 o 
  -4   2  11        6.68        7.74      1.89 o 
  -3   2  11       93.22      108.11      5.56 o 
  -2   2  11        9.90        9.21      2.13 o 
  -1   2  11        0.09        0.35      0.80 o 
   0   2  11        5.39        8.02      1.06 o 
   1   2  11      310.90      265.62      8.16 o 
   2   2  11     1255.20     1238.96     37.37 o 
   3   2  11     1007.58      973.58     61.45 o 
   4   2  11        4.53        6.11      1.79 o 
   5   2  11       35.22       28.37      4.44 o 
   6   2  11       50.33       47.66      5.96 o 
   7   2  11        7.63        5.98      3.13 o 
  -8   3  11        5.84        3.21      1.91 o 
  -7   3  11       10.73       11.78      2.47 o 
  -6   3  11       10.85        8.95      2.15 o 
  -5   3  11       22.90       21.43      2.89 o 
  -4   3  11        2.01        3.27      1.62 o 
  -3   3  11       48.96       43.60      2.78 o 
  -2   3  11        6.43        7.40      1.26 o 
  -1   3  11      360.86      361.59     12.41 o 
   0   3  11      554.66      547.42     26.95 o 
   1   3  11     2731.78     2527.85     97.19 o 
   2   3  11      711.16      827.92     37.62 o 
   3   3  11      368.62      316.51     19.50 o 
   4   3  11       74.61       84.85      4.47 o 
   5   3  11       23.15       18.45      7.55 o 
   6   3  11       33.97       36.91      5.38 o 
   7   3  11        0.15        3.93      3.31 o 
  -8   4  11        6.16        5.88      2.15 o 
  -7   4  11        0.66       -0.90      1.57 o 
  -6   4  11       80.47       66.41      5.17 o 
  -5   4  11       64.91       71.20      5.16 o 
  -4   4  11       20.53       23.93      3.24 o 
  -3   4  11      149.63      143.92      6.16 o 
  -2   4  11       26.05       29.42      2.26 o 
  -1   4  11      418.12      402.42     19.97 o 
   0   4  11      459.69      431.43     12.67 o 
   1   4  11      271.73      250.68      8.37 o 
   2   4  11       51.73       58.90      3.36 o 
   3   4  11      702.91      637.91     23.60 o 
   4   4  11      122.98       99.40      5.01 o 
   5   4  11        6.24        4.26      2.84 o 
   6   4  11        5.05        7.13      3.23 o 
   7   4  11       15.40       18.33      4.24 o 
  -8   5  11       17.63       13.96      2.60 o 
  -7   5  11       22.96       19.76      2.84 o 
  -6   5  11       40.31       33.88      3.42 o 
  -5   5  11        0.70        1.17      2.14 o 
  -4   5  11      112.69      131.15     10.44 o 
  -3   5  11        3.26        1.79      1.10 o 
  -2   5  11      343.78      344.02     13.12 o 
  -1   5  11       19.83       18.82      1.41 o 
   0   5  11       22.69       22.59      1.84 o 
   1   5  11       43.58       42.38      2.34 o 
   2   5  11       78.94       85.37      8.30 o 
   3   5  11        1.92        3.44      1.62 o 
   4   5  11        0.83        0.01      1.37 o 
   5   5  11       52.68       36.46      5.94 o 
   6   5  11       17.95       19.26      4.16 o 
   7   5  11       17.24       16.19      4.13 o 
  -8   6  11        5.56        6.49      2.29 o 
  -7   6  11       57.45       51.16      6.27 o 
  -6   6  11       15.05       19.67      3.96 o 
  -5   6  11       40.93       42.94      4.12 o 
  -4   6  11      431.75      420.19     17.90 o 
  -3   6  11       45.87       48.25      3.15 o 
  -2   6  11       44.20       46.58      4.41 o 
  -1   6  11      151.05      144.37      4.81 o 
   0   6  11       14.21       13.42      1.92 o 
   1   6  11       80.72       80.11      4.70 o 
   2   6  11        0.58       -0.33      0.87 o 
   3   6  11      139.51      143.48      6.59 o 
   4   6  11        1.22        2.61      1.60 o 
   5   6  11       41.75       51.65      6.38 o 
   6   6  11       25.32       25.08      5.83 o 
   7   6  11        8.77        7.42      3.59 o 
  -7   7  11       35.56       33.35      4.06 o 
  -6   7  11       23.55       22.50      3.11 o 
  -5   7  11        8.53        6.47      2.04 o 
  -4   7  11     1161.94     1130.91     45.21 o 
  -3   7  11      255.54      256.48      9.40 o 
  -2   7  11     1632.10     1658.52     53.32 o 
  -1   7  11      280.78      275.45      7.97 o 
   0   7  11        2.72        2.05      1.18 o 
   1   7  11       46.24       44.02      2.79 o 
   2   7  11       47.51       53.68      2.80 o 
   3   7  11        1.01        4.25      1.65 o 
   4   7  11       32.61       26.56      2.75 o 
   5   7  11        0.53        0.25      2.30 o 
   6   7  11       38.75       38.05      5.81 o 
  -7   8  11       14.21       12.70      2.68 o 
  -6   8  11       31.45       28.98      3.56 o 
  -5   8  11        0.91        1.32      1.76 o 
  -4   8  11      119.66      121.45      6.77 o 
  -3   8  11       49.97       51.11      3.30 o 
  -2   8  11       19.58       26.17      2.06 o 
  -1   8  11       14.24       14.86      1.28 o 
   0   8  11        6.70        6.60      1.46 o 
   1   8  11       28.45       18.89      1.90 o 
   2   8  11        9.78       19.20      3.44 o 
   3   8  11        0.22        2.21      1.56 o 
   4   8  11       11.32       13.38      2.21 o 
   5   8  11        5.40        5.30      3.07 o 
   6   8  11       12.86       13.39      4.33 o 
  -7   9  11       10.85       10.96      2.76 o 
  -6   9  11        4.32       -0.74      1.94 o 
  -5   9  11        2.05        1.73      1.87 o 
  -4   9  11       31.52       28.82      2.55 o 
  -3   9  11        3.98        4.26      1.38 o 
  -2   9  11      265.69      249.36      8.57 o 
  -1   9  11        0.53        1.74      1.14 o 
   0   9  11        0.01        9.33      1.58 o 
   1   9  11      533.19      506.82     18.85 o 
   2   9  11        1.96        3.26      2.07 o 
   3   9  11        9.20       15.59      2.34 o 
   4   9  11        0.66       -1.14      1.60 o 
   5   9  11       11.24       15.38      2.56 o 
   6   9  11       33.52       36.31      6.05 o 
  -6  10  11       33.07       31.19      3.84 o 
  -5  10  11       69.51       73.28      5.69 o 
  -4  10  11       73.45       68.98      4.03 o 
  -3  10  11       48.45       50.44      5.56 o 
  -2  10  11      605.59      607.47     19.00 o 
  -1  10  11      340.76      317.76     19.40 o 
   0  10  11      175.67      156.77     11.75 o 
   1  10  11      236.83      204.25      8.44 o 
   2  10  11       16.70       24.70      3.62 o 
   3  10  11      142.70      143.42      6.96 o 
   4  10  11       25.05       16.47      2.53 o 
   5  10  11       71.25       91.37      7.26 o 
  -6  11  11        7.56        4.60      2.42 o 
  -5  11  11       18.40       21.99      3.30 o 
  -4  11  11       17.23       19.17      2.95 o 
  -3  11  11        9.21       10.03      1.77 o 
  -2  11  11        8.95        9.29      2.03 o 
  -1  11  11      234.80      242.32      8.81 o 
   0  11  11        0.92        1.71      1.34 o 
   1  11  11        2.54        0.71      1.24 o 
   2  11  11       18.14       23.25      3.39 o 
   3  11  11       31.37       26.10      4.73 o 
   4  11  11       11.97       10.29      2.39 o 
   5  11  11       47.32       52.96      5.42 o 
  -5  12  11        2.28        0.67      2.14 o 
  -4  12  11        4.34        5.32      1.72 o 
  -3  12  11        7.93        6.75      1.75 o 
  -2  12  11        1.68        1.16      1.90 o 
  -1  12  11       74.79       91.40      6.40 o 
   0  12  11       21.66       24.70      2.35 o 
   1  12  11        2.40        3.32      1.45 o 
   2  12  11       13.70       20.04      3.36 o 
   3  12  11       36.08       45.64      4.87 o 
   4  12  11       20.37       18.29      4.66 o 
  -5  13  11        0.33       -0.50      2.24 o 
  -4  13  11       66.11       71.10      4.38 o 
  -3  13  11       63.83       69.34      5.50 o 
  -2  13  11        0.50       -0.05      2.19 o 
  -1  13  11      135.93      136.42      8.42 o 
   0  13  11        2.79        4.88      1.61 o 
   1  13  11        0.01       -0.43      1.33 o 
   2  13  11        3.14        3.53      2.46 o 
   3  13  11       53.79       46.45      5.08 o 
   4  13  11        6.74        7.06      3.02 o 
  -4  14  11        0.41        1.17      1.83 o 
  -3  14  11       50.47       43.09      7.18 o 
  -2  14  11        6.00       10.67      2.76 o 
  -1  14  11       23.31       35.91      4.18 o 
   0  14  11        8.04       14.15      2.06 o 
   1  14  11       74.06       62.65      5.53 o 
   2  14  11        0.01       -1.40      2.31 o 
   3  14  11       65.51       70.24      6.39 o 
  -3  15  11       39.20       33.72      5.00 o 
  -2  15  11        9.74       12.14      2.97 o 
  -1  15  11       25.01       29.46      5.80 o 
   0  15  11        2.42        3.28      1.65 o 
   1  15  11       94.92       94.40      6.99 o 
   2  15  11        8.97       18.17      6.69 o 
  -8   0  12       51.23       47.68      7.78 o 
  -7   0  12      716.72      674.61     56.19 o 
  -6   0  12       94.24       90.89     10.39 o 
  -5   0  12      272.11      246.86     22.60 o 
  -4   0  12      328.51      320.17     28.29 o 
  -3   0  12       35.85       39.19      4.18 o 
  -2   0  12        1.19        2.81      1.64 o 
  -1   0  12       13.62       20.02      2.28 o 
   0   0  12      118.80      144.86      7.94 o 
   1   0  12     1060.89      980.19     45.83 o 
   2   0  12       30.06       25.88      2.31 o 
   3   0  12        1.20        1.10      2.10 o 
   4   0  12      311.67      322.00     20.22 o 
   5   0  12       91.23       89.15     11.46 o 
   6   0  12      103.50      104.24     12.99 o 
   7   0  12       84.59       88.65     11.99 o 
  -8   1  12        0.00        1.02      2.01 o 
  -7   1  12       87.05       89.36      6.28 o 
  -6   1  12       10.91        9.35      2.37 o 
  -5   1  12       16.94       16.94      2.65 o 
  -4   1  12       26.22       23.15      3.59 o 
  -3   1  12       15.16       19.31      2.07 o 
  -2   1  12        0.35        0.51      1.00 o 
  -1   1  12       60.59       70.87      3.19 o 
   0   1  12        1.60        2.13      1.01 o 
   1   1  12       54.90       58.45      3.06 o 
   2   1  12       56.78       51.21      6.54 o 
   3   1  12        4.39        6.81      1.57 o 
   4   1  12        8.56        8.85      1.99 o 
   5   1  12        7.58        7.98      3.12 o 
   6   1  12       30.67       38.36      5.59 o 
   7   1  12        0.62        2.36      3.07 o 
  -8   2  12        4.83        2.42      2.11 o 
  -7   2  12       42.55       35.34      3.96 o 
  -6   2  12       13.17       12.30      2.50 o 
  -5   2  12       62.46       58.96      6.14 o 
  -4   2  12       45.28       48.48      4.34 o 
  -3   2  12        2.72        1.60      1.01 o 
  -2   2  12      106.12      102.38      5.32 o 
  -1   2  12      108.42      112.47      4.54 o 
   0   2  12       26.06       34.65      3.21 o 
   1   2  12       42.78       76.42      4.40 o 
   2   2  12      793.96      721.06     22.17 o 
   3   2  12        0.56        3.13      1.47 o 
   4   2  12        5.10        5.51      1.65 o 
   5   2  12      125.58      122.97      9.89 o 
   6   2  12        1.67        1.77      2.79 o 
   7   2  12        9.24        7.42      8.66 o 
  -8   3  12        1.26        2.10      1.92 o 
  -7   3  12        2.58        0.53      1.88 o 
  -6   3  12       61.55       64.34      5.21 o 
  -5   3  12        7.56        8.27      2.88 o 
  -4   3  12       63.42       73.39      5.33 o 
  -3   3  12       28.20       34.29      4.35 o 
  -2   3  12       66.55       74.64      6.08 o 
  -1   3  12      459.99      414.37     14.21 o 
   0   3  12     2115.98     1938.19     76.81 o 
   1   3  12     1014.05     1090.84     30.86 o 
   2   3  12     1166.05     1008.90     30.55 o 
   3   3  12       47.74       40.58      3.09 o 
   4   3  12       69.55       74.32      4.25 o 
   5   3  12        8.68        7.21      3.28 o 
   6   3  12        1.60        0.29      2.98 o 
   7   3  12        6.93        7.41      3.60 o 
  -8   4  12        1.27       -0.30      1.86 o 
  -7   4  12        0.04       -0.35      1.72 o 
  -6   4  12        0.74        2.73      1.94 o 
  -5   4  12       11.53       14.79      2.65 o 
  -4   4  12        6.87        4.35      1.97 o 
  -3   4  12       36.19       35.60      2.67 o 
  -2   4  12      282.57      286.06     20.93 o 
  -1   4  12      491.35      477.18     44.93 o 
   0   4  12       53.38       49.55      3.74 o 
   1   4  12       43.88       47.58      2.57 o 
   2   4  12       72.01       68.11      3.03 o 
   3   4  12      113.52       88.99      6.58 o 
   4   4  12      443.46      396.76     17.35 o 
   5   4  12        3.30        4.17      2.87 o 
   6   4  12       34.85       35.42      5.53 o 
   7   4  12        5.01        1.07      3.15 o 
  -7   5  12       21.04       16.95      4.09 o 
  -6   5  12        1.89        0.56      1.75 o 
  -5   5  12       63.00       58.61      5.06 o 
  -4   5  12        2.62        1.00      1.74 o 
  -3   5  12       66.00       68.36      5.30 o 
  -2   5  12       17.41       12.86      1.73 o 
  -1   5  12        7.67        6.42      1.13 o 
   0   5  12      120.15      116.68      4.71 o 
   1   5  12       95.61       95.54      4.48 o 
   2   5  12      301.63      261.59      8.73 o 
   3   5  12       48.25       45.13      3.91 o 
   4   5  12        6.44        4.43      1.72 o 
   5   5  12        2.92        1.07      2.75 o 
   6   5  12        0.62        1.16      2.81 o 
   7   5  12       36.39       35.15      5.75 o 
  -7   6  12       19.91       17.72      3.60 o 
  -6   6  12      583.56      610.21     25.69 o 
  -5   6  12      123.54      130.23      7.14 o 
  -4   6  12      241.00      254.07     13.53 o 
  -3   6  12       87.77       94.17      6.08 o 
  -2   6  12       16.36       23.09      2.54 o 
  -1   6  12       31.16       30.62      1.85 o 
   0   6  12      117.14      116.36      4.76 o 
   1   6  12       47.62       52.40      3.13 o 
   2   6  12       11.65        6.95      1.13 o 
   3   6  12       11.50       10.31      1.95 o 
   4   6  12       19.83       14.31      2.23 o 
   5   6  12       31.23       34.06      5.78 o 
   6   6  12        0.16        3.19      3.35 o 
  -7   7  12       18.00       17.44      4.09 o 
  -6   7  12       32.19       26.91      3.93 o 
  -5   7  12       89.14       84.34      5.59 o 
  -4   7  12      980.00      992.36     40.06 o 
  -3   7  12        2.07        2.40      1.25 o 
  -2   7  12       72.68       74.78      3.71 o 
  -1   7  12       52.01       51.63      3.40 o 
   0   7  12       59.68       64.61      3.72 o 
   1   7  12       19.78       19.23      1.93 o 
   2   7  12       17.21       15.25      2.16 o 
   3   7  12       13.89        6.21      1.81 o 
   4   7  12       10.64       12.64      2.19 o 
   5   7  12       21.46       28.67      4.62 o 
   6   7  12      137.49      159.98     12.74 o 
  -7   8  12        6.15        3.57      2.26 o 
  -6   8  12      181.99      190.93      9.81 o 
  -5   8  12        0.14        1.80      1.87 o 
  -4   8  12       18.24       21.47      2.52 o 
  -3   8  12      152.26      152.40      6.27 o 
  -2   8  12      283.15      264.65      9.72 o 
  -1   8  12        0.30        0.95      1.08 o 
   0   8  12        4.10        5.31      1.38 o 
   1   8  12       12.41       17.07      1.94 o 
   2   8  12        0.42        1.39      1.78 o 
   3   8  12        2.70       -1.13      1.52 o 
   4   8  12       54.81       47.08      3.82 o 
   5   8  12       15.32       19.46      4.64 o 
   6   8  12       12.20       11.40      4.02 o 
  -6   9  12        4.99        0.72      2.10 o 
  -5   9  12       47.73       50.53      4.59 o 
  -4   9  12       22.40       23.46      2.37 o 
  -3   9  12        0.33        0.56      1.23 o 
  -2   9  12        0.31        1.23      1.16 o 
  -1   9  12      229.01      213.13      8.64 o 
   0   9  12      305.67      297.89     14.67 o 
   1   9  12       27.82       36.48      3.04 o 
   2   9  12       14.95       21.56      3.22 o 
   3   9  12       29.32       27.56      2.95 o 
   4   9  12        0.04       -0.97      1.75 o 
   5   9  12        4.70        4.65      2.19 o 
  -6  10  12        0.04        1.08      2.11 o 
  -5  10  12        0.03       -0.74      1.88 o 
  -4  10  12       15.75       16.75      2.16 o 
  -3  10  12       59.76       55.47      3.54 o 
  -2  10  12       81.41       72.59      4.73 o 
  -1  10  12        0.00        3.26      1.26 o 
   0  10  12        9.79       19.21      2.07 o 
   1  10  12        7.30        4.82      1.45 o 
   2  10  12        0.38        2.49      2.20 o 
   3  10  12      105.53      110.17      7.38 o 
   4  10  12       76.94       87.18      5.50 o 
   5  10  12       26.21       33.52      3.56 o 
  -5  11  12        6.95        4.05      2.31 o 
  -4  11  12        0.29        1.76      1.54 o 
  -3  11  12       59.85       63.16      3.84 o 
  -2  11  12        0.48        0.19      1.76 o 
  -1  11  12        1.23       -0.04      1.68 o 
   0  11  12       46.72       34.28      2.74 o 
   1  11  12        6.13        0.84      1.31 o 
   2  11  12       33.10       38.03      4.25 o 
   3  11  12       35.88       38.75      4.57 o 
   4  11  12       43.04       51.10      5.34 o 
  -5  12  12       39.00       41.94      4.59 o 
  -4  12  12       23.23       29.78      2.83 o 
  -3  12  12       16.21       13.75      2.85 o 
  -2  12  12        6.38       10.10      2.60 o 
  -1  12  12       20.26       17.40      2.90 o 
   0  12  12       11.76       14.20      3.71 o 
   1  12  12       10.93       10.59      1.85 o 
   2  12  12       95.87      103.21     12.16 o 
   3  12  12        0.25        1.70      2.50 o 
   4  12  12       14.66       13.24      3.40 o 
  -4  13  12       28.86       30.99      3.00 o 
  -3  13  12       89.87       94.55      8.04 o 
  -2  13  12        4.37        3.66      2.30 o 
  -1  13  12        5.01        8.64      2.51 o 
   0  13  12        1.52        1.85      1.50 o 
   1  13  12        3.13        1.40      1.44 o 
   2  13  12       62.12       79.54      6.33 o 
   3  13  12       56.55       66.45      6.26 o 
  -3  14  12       30.10       26.43      4.48 o 
  -2  14  12        0.01        5.14      2.39 o 
  -1  14  12       94.39      108.05      7.89 o 
   0  14  12       10.72       17.50      2.24 o 
   1  14  12        7.83        7.12      2.73 o 
   2  14  12        3.65       11.85      3.14 o 
  -1  15  12        7.24       11.44      2.93 o 
   0  15  12        1.55        2.21      2.22 o 
  -8   1  13        2.68        1.16      2.29 o 
  -7   1  13       28.58       27.72      4.42 o 
  -6   1  13       26.99       25.62      6.73 o 
  -5   1  13       61.91       69.28      6.35 o 
  -4   1  13        1.36       -2.56      1.70 o 
  -3   1  13       30.31       33.44      3.36 o 
  -2   1  13       14.58       10.15      1.72 o 
  -1   1  13       47.53       48.83      2.69 o 
   0   1  13        7.47       13.14      1.74 o 
   1   1  13      363.05      329.31     13.99 o 
   2   1  13       85.06       81.58      3.40 o 
   3   1  13        0.53        1.22      1.43 o 
   4   1  13        1.62       -1.05      1.35 o 
   5   1  13        0.00       -0.03      2.62 o 
   6   1  13        0.04        0.95      3.35 o 
   7   1  13       75.41       88.45     24.06 o 
  -8   2  13        3.00        5.94      2.43 o 
  -7   2  13       17.37       17.51      3.13 o 
  -6   2  13        0.51        1.35      1.89 o 
  -5   2  13       61.37       62.60      6.60 o 
  -4   2  13        9.80       13.03      3.00 o 
  -3   2  13      148.79      158.52      7.66 o 
  -2   2  13      114.89      131.32      6.58 o 
  -1   2  13     1189.81     1070.75     35.21 o 
   0   2  13      266.29      249.71     10.92 o 
   1   2  13       32.07       31.87      6.96 o 
   2   2  13       95.94       94.68      3.77 o 
   3   2  13        0.52        1.73      1.63 o 
   4   2  13        1.76        2.02      1.55 o 
   5   2  13       54.36       70.20     13.44 o 
   6   2  13        4.10        2.32      2.97 o 
  -7   3  13        2.01        2.28      2.07 o 
  -6   3  13        0.17       -1.41      1.75 o 
  -5   3  13        0.07        1.39      1.75 o 
  -4   3  13       14.05       13.87      3.33 o 
  -3   3  13       17.32       18.49      2.38 o 
  -2   3  13       71.21       72.21      6.50 o 
  -1   3  13      568.09      560.59     34.21 o 
   0   3  13      364.12      434.94     31.05 o 
   1   3  13      528.97      420.87     22.52 o 
   2   3  13        0.31        2.79      0.93 o 
   3   3  13        3.10        5.80      2.49 o 
   4   3  13       27.76       21.08      2.83 o 
   5   3  13        7.93       14.04      4.07 o 
   6   3  13       47.51       50.83      8.47 o 
  -7   4  13       44.97       48.46      4.91 o 
  -6   4  13       88.91       99.21      6.86 o 
  -5   4  13        0.32       -0.29      1.66 o 
  -4   4  13        0.02       -1.54      1.59 o 
  -3   4  13      649.59      642.52     24.85 o 
  -2   4  13      638.76      624.31     46.14 o 
  -1   4  13     1134.43     1145.03     41.15 o 
   0   4  13       42.04       53.14      3.38 o 
   1   4  13      273.45      247.42      8.88 o 
   2   4  13      262.58      233.75      8.72 o 
   3   4  13        0.09        3.66      1.59 o 
   4   4  13       40.24       44.57      3.90 o 
   5   4  13       32.57       35.78      7.03 o 
   6   4  13        4.71        4.34      3.48 o 
  -7   5  13        0.03       -0.69      1.82 o 
  -6   5  13        0.23        0.10      2.17 o 
  -5   5  13        0.02        1.69      1.94 o 
  -4   5  13      251.38      242.82     13.10 o 
  -3   5  13        8.77       11.13      2.49 o 
  -2   5  13        0.37       -1.40      1.14 o 
  -1   5  13       31.75       29.35      2.11 o 
   0   5  13       51.81       54.94      5.29 o 
   1   5  13        7.69        5.73      1.36 o 
   2   5  13       18.35       15.56      2.12 o 
   3   5  13        2.73        0.43      1.39 o 
   4   5  13        0.16        0.98      1.75 o 
   5   5  13        3.19        2.66      2.02 o 
   6   5  13        0.42        4.59      3.51 o 
  -7   6  13        0.19        2.53      2.16 o 
  -6   6  13      832.61      843.69     34.78 o 
  -5   6  13        0.54        2.08      2.10 o 
  -4   6  13       73.69       77.51      6.18 o 
  -3   6  13        6.49        7.93      1.70 o 
  -2   6  13       17.83       17.61      2.08 o 
  -1   6  13        1.52        1.80      1.02 o 
   0   6  13       14.08       16.12      1.65 o 
   1   6  13      122.95      136.20      7.15 o 
   2   6  13       15.30        9.35      2.34 o 
   3   6  13      107.48      116.31      5.86 o 
   4   6  13       13.57        9.36      2.31 o 
   5   6  13       26.39       26.44      3.34 o 
   6   6  13       97.96      122.47     12.63 o 
  -7   7  13       11.07       13.69      2.91 o 
  -6   7  13       86.57       75.83      5.84 o 
  -5   7  13      196.53      196.39      9.92 o 
  -4   7  13      340.73      349.23     13.77 o 
  -3   7  13      175.90      164.30      6.70 o 
  -2   7  13       80.09       84.87      4.07 o 
  -1   7  13       29.85       26.16      2.14 o 
   0   7  13        5.43       10.74      1.94 o 
   1   7  13        0.83       -0.44      1.10 o 
   2   7  13       25.67       27.12      3.42 o 
   3   7  13        7.23        7.73      1.94 o 
   4   7  13       47.83       57.91      4.25 o 
   5   7  13       99.42      106.04     13.70 o 
   6   7  13       29.03       28.19      5.60 o 
  -6   8  13      143.74      132.04      7.75 o 
  -5   8  13        3.56        3.63      2.17 o 
  -4   8  13       29.90       30.46      2.65 o 
  -3   8  13       24.02       25.36      2.40 o 
  -2   8  13        8.17        9.66      1.92 o 
  -1   8  13        0.01       -1.22      1.03 o 
   0   8  13        0.39        1.22      1.14 o 
   1   8  13        8.19        8.16      1.58 o 
   2   8  13       15.93       19.93      3.07 o 
   3   8  13        3.24        8.19      4.77 o 
   4   8  13       65.48       67.01      4.71 o 
   5   8  13        4.15        3.73      2.32 o 
  -6   9  13       30.44       27.39      3.67 o 
  -5   9  13        2.90       -0.05      1.95 o 
  -4   9  13       17.38       21.88      2.38 o 
  -3   9  13       76.69       78.38      4.19 o 
  -2   9  13       76.39       80.14     15.22 o 
  -1   9  13       31.38       30.57      2.38 o 
   0   9  13        6.08        8.70      1.48 o 
   1   9  13      204.72      227.19      9.22 o 
   2   9  13       12.42       15.17      2.89 o 
   3   9  13       80.54      106.55      7.36 o 
   4   9  13       53.56       47.18      4.03 o 
   5   9  13       77.73       93.75      6.38 o 
  -5  10  13       37.32       44.32      4.47 o 
  -4  10  13      163.51      167.13      7.67 o 
  -3  10  13      280.01      271.41     12.17 o 
  -2  10  13       29.57       24.77      4.78 o 
  -1  10  13      208.66      192.65     10.76 o 
   0  10  13       22.40       23.41      3.05 o 
   1  10  13       99.90       85.24      4.41 o 
   2  10  13      127.11      101.07      6.86 o 
   3  10  13       94.35      120.94      9.61 o 
   4  10  13       33.32       31.68      4.34 o 
  -5  11  13       31.07       29.40      3.82 o 
  -4  11  13       96.82      103.82      5.42 o 
  -3  11  13       33.36       40.58      3.78 o 
  -2  11  13       27.89       30.95      3.78 o 
  -1  11  13       68.84       64.52      5.22 o 
   0  11  13        5.17       13.40      2.95 o 
   1  11  13       26.19       31.28      2.68 o 
   2  11  13        0.15       -1.25      2.12 o 
   3  11  13        0.52       -0.21      2.30 o 
   4  11  13        5.88        8.42      3.10 o 
  -4  12  13        0.09        0.36      1.64 o 
  -3  12  13        0.27        0.12      2.44 o 
  -2  12  13        0.41        2.44      2.06 o 
  -1  12  13        0.35        1.58      1.95 o 
   0  12  13        0.00       -0.41      1.38 o 
   1  12  13       24.78       34.38      3.17 o 
   2  12  13       34.90       41.23      4.66 o 
   3  12  13       66.20       53.53      5.46 o 
  -3  13  13      149.26      174.21     16.62 o 
  -2  13  13        4.22       10.41      2.72 o 
  -1  13  13        3.25        1.68      2.12 o 
   0  13  13        0.00        0.88      1.38 o 
   1  13  13       74.55       69.89      8.30 o 
   2  13  13        0.82        0.19      2.44 o 
  -2  14  13       23.79       32.48      4.15 o 
  -1  14  13       46.93       40.31      4.49 o 
   0  14  13        3.53        3.09      2.17 o 
   1  14  13       33.36       41.72      4.64 o 
  -7   0  14       50.04       35.85      7.16 o 
  -6   0  14       26.68       32.28      6.75 o 
  -5   0  14        3.74        1.40      3.12 o 
  -4   0  14       52.79       57.24      8.82 o 
  -3   0  14        7.02        4.34      2.14 o 
  -2   0  14       22.67       19.80      3.39 o 
  -1   0  14      112.22      100.84      6.11 o 
   0   0  14       31.00       25.89      5.56 o 
   1   0  14       48.80       41.29      4.18 o 
   2   0  14      134.87      127.17      7.31 o 
   3   0  14        0.24        0.43      1.79 o 
   4   0  14        4.89        4.35      2.88 o 
   5   0  14      282.95      270.10     18.08 o 
   6   0  14       18.20       14.46      5.94 o 
  -7   1  14        3.33        1.49      2.36 o 
  -6   1  14       14.23        8.87      3.11 o 
  -5   1  14        5.54        4.15      2.63 o 
  -4   1  14        5.81        2.93      2.38 o 
  -3   1  14        0.06       -0.02      1.27 o 
  -2   1  14       14.40       13.63      2.55 o 
  -1   1  14       84.12       75.99      3.56 o 
   0   1  14       35.58       34.98      4.03 o 
   1   1  14      111.97      112.99      5.98 o 
   2   1  14       30.51       33.21      3.25 o 
   3   1  14       14.92       10.25      1.92 o 
   4   1  14      192.82      213.60      9.27 o 
   5   1  14       46.75       54.21      4.02 o 
   6   1  14       58.29       75.38     18.94 o 
  -7   2  14        0.97        0.67      2.57 o 
  -6   2  14       51.05       51.70      6.16 o 
  -5   2  14        8.78        9.64      3.11 o 
  -4   2  14       37.36       37.62      5.06 o 
  -3   2  14       78.98       75.49      4.61 o 
  -2   2  14      200.75      139.10     10.02 o 
  -1   2  14       90.53       76.16      5.00 o 
   0   2  14       61.71       63.76      3.84 o 
   1   2  14       18.48       21.85      2.20 o 
   2   2  14       13.84       15.33      2.59 o 
   3   2  14       36.18       38.80      3.62 o 
   4   2  14       16.44       17.27      2.72 o 
   5   2  14       47.85       51.64      4.00 o 
   6   2  14        0.56       -0.58      6.18 o 
  -7   3  14       39.14       37.91      4.45 o 
  -6   3  14       24.97       29.04      3.83 o 
  -5   3  14       15.44       11.94      2.71 o 
  -4   3  14       65.69       64.39      6.79 o 
  -3   3  14        4.85        4.32      1.65 o 
  -2   3  14     1039.47     1017.08     41.45 o 
  -1   3  14      166.56      189.44     16.59 o 
   0   3  14     1026.26      895.81     36.30 o 
   1   3  14      161.08      135.71      6.56 o 
   2   3  14      143.35      142.62      7.08 o 
   3   3  14       56.87       48.61      4.09 o 
   4   3  14        0.32        1.67      1.89 o 
   5   3  14        3.22        5.16      2.23 o 
   6   3  14        1.06       -2.60      3.01 o 
  -7   4  14        0.01       -0.31      2.08 o 
  -6   4  14        0.36       -2.61      2.01 o 
  -5   4  14       32.88       33.87      4.10 o 
  -4   4  14      316.52      322.29     18.11 o 
  -3   4  14      801.05      796.08     37.07 o 
  -2   4  14      296.19      282.88     22.90 o 
  -1   4  14      128.41      122.71      5.92 o 
   0   4  14      312.66      296.96     12.84 o 
   1   4  14      179.16      156.88      6.10 o 
   2   4  14       37.05       28.59      3.37 o 
   3   4  14        3.47        3.69      1.89 o 
   4   4  14      139.20      138.87      7.56 o 
   5   4  14       17.23       13.99      2.75 o 
   6   4  14        1.10        0.21      3.29 o 
  -7   5  14       11.79       11.76      2.70 o 
  -6   5  14       31.69       35.34      4.46 o 
  -5   5  14       77.17       59.21      6.86 o 
  -4   5  14       13.51       18.16      4.60 o 
  -3   5  14       22.22       23.69      2.75 o 
  -2   5  14       36.51       36.47      3.25 o 
  -1   5  14       82.03       85.51      4.53 o 
   0   5  14      158.93      152.99      7.29 o 
   1   5  14        7.32        6.07      1.32 o 
   2   5  14        8.64        2.99      1.99 o 
   3   5  14        0.93        1.35      1.55 o 
   4   5  14        4.79        0.14      1.96 o 
   5   5  14      111.71      106.98      6.56 o 
   6   5  14       48.26       52.47      7.26 o 
  -6   6  14      207.50      213.37     10.80 o 
  -5   6  14       55.56       57.01      4.90 o 
  -4   6  14       13.24       11.24      2.05 o 
  -3   6  14        0.00       -1.06      1.27 o 
  -2   6  14       10.76       11.69      1.88 o 
  -1   6  14        1.58        1.18      1.17 o 
   0   6  14      108.80       98.13      4.72 o 
   1   6  14       14.29       15.97      1.71 o 
   2   6  14        4.02        5.43      2.31 o 
   3   6  14       49.53       49.90      4.74 o 
   4   6  14       29.91       30.51      5.52 o 
   5   6  14       20.79       25.16      4.45 o 
  -6   7  14      105.35      102.10      6.78 o 
  -5   7  14        0.38        0.02      1.91 o 
  -4   7  14       25.06       22.74      2.36 o 
  -3   7  14        1.21        1.53      1.30 o 
  -2   7  14       27.13       30.07      2.50 o 
  -1   7  14        7.13        4.64      1.41 o 
   0   7  14        0.45        2.54      1.27 o 
   1   7  14        0.73        0.51      1.19 o 
   2   7  14       11.90        8.61      2.41 o 
   3   7  14       12.96       18.56      3.78 o 
   4   7  14      141.00      154.35     11.92 o 
   5   7  14       16.18       22.10      5.70 o 
  -6   8  14       23.20       22.61      3.51 o 
  -5   8  14       86.08       85.39      6.14 o 
  -4   8  14       67.88       69.69      4.17 o 
  -3   8  14        0.06        0.68      1.29 o 
  -2   8  14        2.26        1.88      2.00 o 
  -1   8  14       11.22       19.16      3.24 o 
   0   8  14        3.54        1.46      1.30 o 
   1   8  14        2.76        4.99      1.47 o 
   2   8  14       54.96       57.08      5.03 o 
   3   8  14        0.01        5.53      2.52 o 
   4   8  14        7.43        4.74      2.67 o 
   5   8  14       13.55        9.89      2.88 o 
  -5   9  14        0.03       -0.59      1.96 o 
  -4   9  14        9.77        9.67      1.98 o 
  -3   9  14      123.91      127.90      5.79 o 
  -2   9  14       98.44      119.32     13.79 o 
  -1   9  14       41.58       55.02      4.64 o 
   0   9  14       21.96       27.05      2.25 o 
   1   9  14       71.24       92.10      7.85 o 
   2   9  14        2.85        1.10      2.11 o 
   3   9  14        0.01        0.22      2.30 o 
   4   9  14        0.29       -1.07      2.48 o 
  -5  10  14        4.43        4.10      2.38 o 
  -4  10  14       75.35       80.91      4.69 o 
  -3  10  14       11.48       15.86      3.62 o 
  -2  10  14       12.02        9.06      2.82 o 
  -1  10  14       14.11       10.60      3.09 o 
   0  10  14       20.60       27.12      2.27 o 
   1  10  14       44.38       49.35      3.35 o 
   2  10  14      126.65      142.69      8.89 o 
   3  10  14       25.00       30.66      4.16 o 
   4  10  14       59.50       49.68      5.77 o 
  -4  11  14       12.54        8.75      2.03 o 
  -3  11  14       25.22       15.90      3.59 o 
  -2  11  14        0.06       -0.58      2.20 o 
  -1  11  14        0.00       -0.84      1.78 o 
   0  11  14       10.47       11.52      1.77 o 
   1  11  14       32.52       31.78      2.76 o 
   2  11  14        7.48        5.12      2.69 o 
   3  11  14       30.08       36.19      5.54 o 
  -3  12  14        1.95        0.60      2.50 o 
  -2  12  14       18.58       22.41      3.98 o 
  -1  12  14       26.88       23.55      3.40 o 
   0  12  14      113.44      133.18      5.64 o 
   1  12  14       47.09       70.24      5.80 o 
   2  12  14       31.73       36.32      5.17 o 
  -2  13  14       10.25       12.90      3.37 o 
  -1  13  14       10.47       18.84      3.25 o 
   0  13  14        2.03        3.53      2.66 o 
   1  13  14        0.27        0.83      2.36 o 
  -7   1  15       20.29       25.04      4.61 o 
  -6   1  15        0.01        1.13      2.43 o 
  -5   1  15        5.53        3.68      2.58 o 
  -4   1  15        3.73        3.73      2.55 o 
  -3   1  15      163.91      158.94      7.93 o 
  -2   1  15        0.77       -0.92      1.29 o 
  -1   1  15       74.71       64.02      3.69 o 
   0   1  15      195.28      202.92      9.22 o 
   1   1  15        4.71        9.37      1.71 o 
   2   1  15       15.87       18.77      3.45 o 
   3   1  15        8.73       12.70      2.20 o 
   4   1  15        4.59       14.62      3.27 o 
   5   1  15       97.89      113.16      6.75 o 
   6   1  15        0.25        5.05      3.79 o 
  -7   2  15        0.47        0.74      3.75 o 
  -6   2  15        0.11       -0.79      2.41 o 
  -5   2  15        2.37        1.79      2.69 o 
  -4   2  15       15.64       19.44      5.08 o 
  -3   2  15      377.76      348.90     15.34 o 
  -2   2  15      247.78      222.99     10.42 o 
  -1   2  15        0.82       -0.24      1.15 o 
   0   2  15        5.18        5.54      1.60 o 
   1   2  15        0.03        2.04      1.32 o 
   2   2  15       10.00       11.55      2.92 o 
   3   2  15       61.47       78.96      4.67 o 
   4   2  15        0.28       -1.28      1.90 o 
   5   2  15        2.81        1.61      2.15 o 
  -7   3  15       11.38       10.97      3.72 o 
  -6   3  15       12.27        9.84      3.44 o 
  -5   3  15      218.40      217.56     16.54 o 
  -4   3  15        0.01       -2.59      1.68 o 
  -3   3  15        3.26        4.86      1.80 o 
  -2   3  15       72.38       86.92      7.41 o 
  -1   3  15      190.89      164.13     12.52 o 
   0   3  15      109.99      100.85      9.71 o 
   1   3  15       31.96       45.61      3.24 o 
   2   3  15        1.77        0.52      1.77 o 
   3   3  15        4.13        4.26      4.65 o 
   4   3  15       23.73       27.91      5.36 o 
   5   3  15        0.05       -0.09      2.15 o 
  -6   4  15       11.62        7.79      2.81 o 
  -5   4  15      141.69      143.83      9.45 o 
  -4   4  15      333.17      327.21     28.68 o 
  -3   4  15      668.91      678.75     33.94 o 
  -2   4  15       57.08       61.24      4.30 o 
  -1   4  15      103.06      100.15      8.53 o 
   0   4  15       90.21       87.02      4.79 o 
   1   4  15        0.61        4.67      1.52 o 
   2   4  15       15.52       14.13      2.27 o 
   3   4  15       41.97       35.54      7.99 o 
   4   4  15        5.46        3.25      2.21 o 
   5   4  15       15.97       12.95      2.86 o 
  -6   5  15       73.72       77.96      6.75 o 
  -5   5  15      219.34      218.28     23.60 o 
  -4   5  15        8.68        9.77      2.67 o 
  -3   5  15       34.11       37.70      3.51 o 
  -2   5  15       12.04        8.80      2.12 o 
  -1   5  15        0.43        1.54      1.26 o 
   0   5  15       18.56       13.82      1.97 o 
   1   5  15        0.26       -0.75      1.27 o 
   2   5  15        1.56        2.25      2.03 o 
   3   5  15        4.09        1.98      4.20 o 
   4   5  15        2.99        3.66      2.15 o 
   5   5  15        0.06        1.07      2.27 o 
  -6   6  15       58.06       55.98      5.07 o 
  -5   6  15       32.00       35.01      4.60 o 
  -4   6  15        6.18        4.32      1.70 o 
  -3   6  15       27.33       27.89      2.71 o 
  -2   6  15        0.33       -0.17      1.91 o 
  -1   6  15      172.84      179.32     12.06 o 
   0   6  15       10.99        9.48      1.76 o 
   1   6  15       11.75       11.56      1.61 o 
   2   6  15       16.65       14.95      2.86 o 
   3   6  15      168.47      152.69     13.55 o 
   4   6  15       28.92       44.68      5.75 o 
   5   6  15       11.94       19.26      4.57 o 
  -6   7  15       34.64       30.16      3.91 o 
  -5   7  15       14.65        7.30      2.53 o 
  -4   7  15       72.34       79.70      4.42 o 
  -3   7  15        0.83        0.28      1.36 o 
  -2   7  15        0.13        3.24      2.17 o 
  -1   7  15        0.11       -1.66      1.67 o 
   0   7  15       19.51       22.43      2.24 o 
   1   7  15       22.89       23.56      2.08 o 
   2   7  15       32.92       42.64      4.42 o 
   3   7  15      102.77       76.04      7.63 o 
   4   7  15       76.64       75.81     10.07 o 
  -5   8  15        4.00        3.22      2.30 o 
  -4   8  15       23.37       20.03      2.46 o 
  -3   8  15        3.72        4.40      1.64 o 
  -2   8  15        1.42        0.41      2.03 o 
  -1   8  15       46.15       54.07      5.37 o 
   0   8  15       16.30       20.36      2.19 o 
   1   8  15        8.71        8.60      2.42 o 
   2   8  15      201.81      207.31     11.63 o 
   3   8  15       26.75       40.01      4.52 o 
   4   8  15        8.14       11.95      3.91 o 
  -5   9  15       77.42       86.49      6.57 o 
  -4   9  15       26.77       27.49      2.80 o 
  -3   9  15        2.10        3.22      2.44 o 
  -2   9  15       24.96       25.35      4.02 o 
  -1   9  15      199.39      195.12     13.11 o 
   0   9  15      210.47      208.11      8.74 o 
   1   9  15      124.45      168.69      6.70 o 
   2   9  15        0.11        2.84      2.44 o 
   3   9  15       79.24       89.76      6.83 o 
   4   9  15       12.90       16.27      4.28 o 
  -4  10  15        0.04        0.36      1.60 o 
  -3  10  15        7.28        5.97      2.85 o 
  -2  10  15       14.42       20.99      7.76 o 
  -1  10  15        8.20       12.00      3.03 o 
   0  10  15       68.79       63.57      4.43 o 
   1  10  15        6.86        7.99      1.78 o 
   2  10  15       67.39       70.75      6.63 o 
   3  10  15       14.50       15.78      3.38 o 
  -3  11  15       75.85       69.88      6.67 o 
  -2  11  15       15.23        7.03      2.85 o 
  -1  11  15       49.38       47.05      4.67 o 
   0  11  15       39.94       41.97      3.20 o 
   1  11  15       23.79       22.50      3.58 o 
   2  11  15        0.81        0.23      2.83 o 
  -2  12  15        0.67        1.37      2.52 o 
  -1  12  15        1.36        0.09      2.06 o 
   0  12  15        1.55       -0.68      1.73 o 
   1  12  15       24.76       24.17      3.65 o 
  -6   0  16       36.40       36.46      7.76 o 
  -5   0  16        4.99       -1.00      3.36 o 
  -4   0  16       16.67       17.14      4.81 o 
  -3   0  16        6.30        6.51      2.61 o 
  -2   0  16       43.25       44.16      5.29 o 
  -1   0  16      104.84       96.04      6.98 o 
   0   0  16        0.77       -1.49      1.71 o 
   1   0  16        0.98       -0.45      1.77 o 
   2   0  16       97.82       94.77     11.05 o 
   3   0  16      132.98      133.51     14.51 o 
   4   0  16       19.51       17.35      4.26 o 
   5   0  16      344.64      365.91     19.30 o 
  -6   1  16        2.87        1.58      2.74 o 
  -5   1  16        3.82        4.36      3.76 o 
  -4   1  16       40.88       42.21      4.31 o 
  -3   1  16       32.18       32.22      3.19 o 
  -2   1  16        6.38        9.22      2.03 o 
  -1   1  16       10.41        9.10      1.59 o 
   0   1  16       43.12       46.33      3.40 o 
   1   1  16       40.38       40.62      3.16 o 
   2   1  16      107.06      101.51      8.21 o 
   3   1  16      390.78      390.74     24.29 o 
   4   1  16       25.70       37.35      6.87 o 
   5   1  16      113.08      118.75      6.45 o 
  -6   2  16        8.28        5.49      3.20 o 
  -5   2  16        2.82        1.14      2.62 o 
  -4   2  16      191.46      178.27     11.03 o 
  -3   2  16        0.38        2.09      1.57 o 
  -2   2  16        4.88        1.67      1.53 o 
  -1   2  16       84.10       78.04      6.42 o 
   0   2  16        6.80        7.96      1.69 o 
   1   2  16        4.16        2.98      1.50 o 
   2   2  16       89.19      105.29     14.97 o 
   3   2  16       10.09        5.35      2.45 o 
   4   2  16       19.71       20.23      3.08 o 
   5   2  16       12.39       12.66      3.05 o 
  -6   3  16       96.04       90.44      8.70 o 
  -5   3  16       58.29       59.52      7.22 o 
  -4   3  16      105.99      112.56      6.39 o 
  -3   3  16        7.14        8.37      3.62 o 
  -2   3  16      126.46      105.36      8.41 o 
  -1   3  16      189.66      171.33     11.60 o 
   0   3  16        9.70       10.30      2.05 o 
   1   3  16       79.92       74.75      4.37 o 
   2   3  16       14.37       12.52      3.19 o 
   3   3  16        0.05       -1.54      2.02 o 
   4   3  16        0.06       -0.74      2.85 o 
   5   3  16        8.80        5.91      2.60 o 
  -6   4  16       88.71       81.53      8.71 o 
  -5   4  16      203.70      170.52     18.64 o 
  -4   4  16      322.03      299.02     15.90 o 
  -3   4  16       57.90       62.80      7.38 o 
  -2   4  16      421.53      379.76     23.14 o 
  -1   4  16       15.19       16.92      4.96 o 
   0   4  16        0.03        0.17      1.31 o 
   1   4  16        1.83        2.70      1.45 o 
   2   4  16      135.60      148.37      8.78 o 
   3   4  16       33.30       27.91      3.68 o 
   4   4  16        8.81        6.18      3.35 o 
   5   4  16        1.57        1.05      2.38 o 
  -6   5  16       97.48      100.54      7.53 o 
  -5   5  16      150.80      167.88     19.86 o 
  -4   5  16       43.91       44.96      4.04 o 
  -3   5  16        1.20        1.62      1.64 o 
  -2   5  16        6.71        7.45      2.57 o 
  -1   5  16       13.83       16.39      4.51 o 
   0   5  16       32.28       39.16      3.12 o 
   1   5  16        2.83        5.66      1.65 o 
   2   5  16       57.64       51.38      4.13 o 
   3   5  16       93.71       90.22      7.92 o 
   4   5  16      119.13      129.92     10.33 o 
  -5   6  16        0.63       -1.34      2.35 o 
  -4   6  16       11.81       12.98      2.26 o 
  -3   6  16        0.30        1.98      1.76 o 
  -2   6  16       28.78       26.98      3.91 o 
  -1   6  16        3.19        5.28      2.30 o 
   0   6  16        3.39        1.39      1.45 o 
   1   6  16       32.00       29.97      2.78 o 
   2   6  16       19.60       41.84      4.48 o 
   3   6  16        0.60        2.11      2.89 o 
   4   6  16      128.30      130.64     10.41 o 
  -5   7  16        3.95        2.58      2.35 o 
  -4   7  16       10.48       10.57      1.98 o 
  -3   7  16       19.42       22.70      2.47 o 
  -2   7  16        1.17        0.96      2.12 o 
  -1   7  16        2.33        5.22      3.14 o 
   0   7  16       29.97       27.42      2.71 o 
   1   7  16        0.97        0.88      1.37 o 
   2   7  16      141.29      169.69      8.64 o 
   3   7  16       64.39       70.41     18.90 o 
   4   7  16        2.54       -0.22      3.14 o 
  -5   8  16       11.91        9.48      2.85 o 
  -4   8  16        0.00       -0.40      1.49 o 
  -3   8  16       56.75       79.09     12.37 o 
  -2   8  16        1.95        3.04      2.35 o 
  -1   8  16       10.39       12.12      2.94 o 
   0   8  16       38.86       47.37      3.60 o 
   1   8  16        2.14        6.08      1.52 o 
   2   8  16        0.46        1.69      2.38 o 
   3   8  16        0.84        1.50      2.97 o 
  -4   9  16        3.05        4.87      1.86 o 
  -3   9  16       22.94       26.69      4.25 o 
  -2   9  16       50.10       48.54      5.56 o 
  -1   9  16      101.98      123.83     19.37 o 
   0   9  16       25.34       24.45      2.90 o 
   1   9  16       19.71       19.62      2.11 o 
   2   9  16       28.40       29.28      3.96 o 
   3   9  16        7.68        4.85      2.88 o 
  -3  10  16       31.28       32.97      4.77 o 
  -2  10  16        0.42       -1.39      2.16 o 
  -1  10  16        0.35        0.04      2.34 o 
   0  10  16       13.12       18.38      2.23 o 
   1  10  16        0.81       -0.28      1.93 o 
   2  10  16        4.84        2.64      2.64 o 
  -2  11  16       26.73       37.36      5.29 o 
  -1  11  16        3.63        0.56      2.70 o 
   0  11  16       26.12       20.93      3.25 o 
   1  11  16       16.31       19.50      2.91 o 
  -6   1  17       11.12        8.95      3.55 o 
  -5   1  17       67.14       63.88      7.91 o 
  -4   1  17        7.54        7.21      2.17 o 
  -3   1  17       30.41       29.03      3.20 o 
  -2   1  17       66.52       59.97      5.78 o 
  -1   1  17        0.13        2.00      1.93 o 
   0   1  17        1.03        1.77      1.48 o 
   1   1  17        0.97        0.00      1.40 o 
   2   1  17        5.88       27.32      6.03 o 
   3   1  17      172.65      180.15     12.83 o 
   4   1  17        0.12        2.42      3.84 o 
  -5   2  17       50.62       40.11      5.88 o 
  -4   2  17      176.78      174.75      8.87 o 
  -3   2  17        5.26        1.97      1.74 o 
  -2   2  17       40.54       44.41      9.32 o 
  -1   2  17        0.19        0.05      1.85 o 
   0   2  17       40.39       53.64      4.01 o 
   1   2  17       65.75       79.22      6.01 o 
   2   2  17        8.12       10.68      3.24 o 
   3   2  17        1.88        2.16      3.78 o 
   4   2  17       13.14       14.64      3.30 o 
  -5   3  17       35.54       38.16      5.85 o 
  -4   3  17       62.45       69.97      4.97 o 
  -3   3  17      115.81      112.47      6.39 o 
  -2   3  17       45.46       39.24      6.08 o 
  -1   3  17        7.78       18.17      3.25 o 
   0   3  17       20.87       19.64      2.32 o 
   1   3  17       34.56       32.42      2.91 o 
   2   3  17       15.80        9.78      3.29 o 
   3   3  17        4.89        1.94      2.86 o 
   4   3  17       34.82       30.09      4.08 o 
  -5   4  17      108.43      108.58     10.86 o 
  -4   4  17       29.63       26.09      3.16 o 
  -3   4  17       52.94       56.47      5.39 o 
  -2   4  17       15.69       18.18      3.36 o 
  -1   4  17        2.40        0.25      1.94 o 
   0   4  17        4.88        2.44      1.52 o 
   1   4  17       49.79       55.50      5.55 o 
   2   4  17       12.18       12.19      3.44 o 
   3   4  17       49.06       49.59      4.90 o 
   4   4  17       10.03       13.86      3.29 o 
  -5   5  17      108.27      114.34     10.37 o 
  -4   5  17        6.57        8.77      2.26 o 
  -3   5  17        4.29        6.12      2.09 o 
  -2   5  17       22.21       20.59      4.07 o 
  -1   5  17        3.87        3.63      2.23 o 
   0   5  17        4.44        2.81      1.57 o 
   1   5  17       38.39       37.35      3.14 o 
   2   5  17        0.68        1.54      2.87 o 
   3   5  17       21.97       36.18      4.29 o 
   4   5  17      243.69      286.55     19.03 o 
  -5   6  17        1.37       -1.11      3.04 o 
  -4   6  17        1.06       -0.51      1.81 o 
  -3   6  17       51.16       51.19      5.78 o 
  -2   6  17        4.49        4.57      2.43 o 
  -1   6  17        0.13        1.61      2.19 o 
   0   6  17       22.32       26.87      3.29 o 
   1   6  17      185.82      180.36      8.53 o 
   2   6  17        0.03        0.01      2.17 o 
   3   6  17       23.77       29.05      5.97 o 
  -4   7  17        4.60        5.96      2.03 o 
  -3   7  17       10.99       13.10      3.32 o 
  -2   7  17       37.16       39.99      5.03 o 
  -1   7  17        3.62        6.69      2.62 o 
   0   7  17        1.16        0.02      1.48 o 
   1   7  17        1.24        7.15      2.66 o 
   2   7  17       12.03       22.49      3.11 o 
   3   7  17        0.45       -1.69      2.96 o 
  -4   8  17       18.21       16.89      2.45 o 
  -3   8  17       98.84      103.91      8.50 o 
  -2   8  17       20.04       18.80      3.62 o 
  -1   8  17        2.32        3.49      2.42 o 
   0   8  17      110.46      127.23      6.50 o 
   1   8  17       86.99      101.38      6.46 o 
   2   8  17       27.34       31.60      3.53 o 
  -3   9  17       35.70       29.02      4.66 o 
  -2   9  17      260.71      247.11     16.39 o 
  -1   9  17       92.83      119.22     14.98 o 
   0   9  17       45.19       56.21      4.57 o 
   1   9  17       23.27       22.82      3.50 o 
  -1  10  17        5.28        4.78      2.84 o 
   0  10  17       11.54       14.81      3.40 o 
  -5   0  18       17.23       17.39      6.22 o 
  -4   0  18       26.37       32.59      4.86 o 
  -3   0  18       19.79       16.51      3.77 o 
  -2   0  18       14.68       14.91      4.60 o 
  -1   0  18      139.51      137.36     14.05 o 
   0   0  18      123.14      132.76      9.51 o 
   1   0  18       37.95       31.14      4.22 o 
   2   0  18       42.44       54.52      8.66 o 
   3   0  18        9.74       12.57      5.47 o 
  -5   1  18        0.59        0.48      2.88 o 
  -4   1  18        1.90        1.43      1.78 o 
  -3   1  18        0.29        0.62      1.88 o 
  -2   1  18        6.78        6.69      5.14 o 
  -1   1  18       35.32       30.95      4.19 o 
   0   1  18        0.10        0.29      1.54 o 
   1   1  18      324.45      331.34     14.43 o 
   2   1  18        3.20        8.13      4.18 o 
   3   1  18      144.05      146.50     11.18 o 
  -5   2  18       19.64       22.51      4.87 o 
  -4   2  18        0.63        0.15      1.67 o 
  -3   2  18       57.79       57.50      6.00 o 
  -2   2  18        5.78        2.72      2.60 o 
  -1   2  18       16.86       19.06      3.50 o 
   0   2  18      136.93      171.44     13.27 o 
   1   2  18       58.23       65.62      4.21 o 
   2   2  18       17.59       22.86      4.17 o 
   3   2  18       14.74       13.00      3.83 o 
  -5   3  18        7.78        9.00      3.78 o 
  -4   3  18        1.05       -0.10      1.77 o 
  -3   3  18       43.04       38.62      4.97 o 
  -2   3  18        0.04       -0.39      2.01 o 
  -1   3  18       30.63       32.55      4.37 o 
   0   3  18       10.89       13.46      2.14 o 
   1   3  18        0.03        0.09      1.54 o 
   2   3  18        2.31        4.20      3.10 o 
   3   3  18       15.29       17.00      4.05 o 
  -4   4  18       78.06       74.31      7.09 o 
  -3   4  18        9.94        6.02      2.74 o 
  -2   4  18       19.37       20.70      3.72 o 
  -1   4  18        4.74        6.23      2.54 o 
   0   4  18       30.40       38.73      3.20 o 
   1   4  18       42.22       43.72      3.44 o 
   2   4  18       37.58       38.18      7.56 o 
   3   4  18       10.78       13.04      3.85 o 
  -4   5  18       33.71       32.18      3.61 o 
  -3   5  18        0.05       -0.01      2.25 o 
  -2   5  18       25.26       27.71      6.05 o 
  -1   5  18       37.22       40.28      5.00 o 
   0   5  18       40.54       50.86      3.72 o 
   1   5  18       79.72       81.76      4.82 o 
   2   5  18      246.78      242.14     16.31 o 
   3   5  18       59.54       70.97      9.25 o 
  -4   6  18        0.05       -0.39      1.88 o 
  -3   6  18        0.08        2.98      2.61 o 
  -2   6  18       24.04       23.18      3.90 o 
  -1   6  18        6.26        1.79      2.39 o 
   0   6  18       17.08       22.46      4.17 o 
   1   6  18       23.63       23.02      3.13 o 
   2   6  18       52.01       61.93      6.81 o 
  -3   7  18        0.02       -0.54      2.40 o 
  -2   7  18       13.25       14.78      3.52 o 
  -1   7  18        1.84        2.06      2.38 o 
   0   7  18      139.02      171.34     11.80 o 
   1   7  18       27.47       31.69      4.71 o 
  -2   8  18       66.72       81.49      7.28 o 
  -1   8  18       18.01       16.59      7.59 o 
   0   8  18       33.04       35.32      8.97 o 
   1   8  18       26.34       29.61      4.51 o 
  -4   1  19        3.64        0.40      1.87 o 
  -3   1  19        3.52        6.02      2.75 o 
  -2   1  19        5.42        5.51      2.64 o 
  -1   1  19        3.40        3.76      4.26 o 
   0   1  19        0.53        2.58      1.72 o 
   1   1  19      138.35      155.95      7.63 o 
   2   1  19        1.28        2.75      3.00 o 
  -4   2  19       24.62       22.78      3.14 o 
  -3   2  19       19.78       12.67      3.32 o 
  -2   2  19        7.54       11.00      3.00 o 
  -1   2  19      179.08      181.56     15.91 o 
   0   2  19       14.42       25.36      2.71 o 
   1   2  19       56.52       57.68      5.22 o 
   2   2  19        2.93        6.61      3.35 o 
  -3   3  19        8.27       14.98      4.57 o 
  -2   3  19       61.39       79.95     12.61 o 
  -1   3  19       22.35       19.37      5.01 o 
   0   3  19       19.45       22.53      2.99 o 
   1   3  19       11.25        5.61      3.13 o 
   2   3  19       88.29       90.35      8.11 o 
  -3   4  19        7.63        5.61      2.81 o 
  -2   4  19        2.37       -0.20      2.35 o 
  -1   4  19       32.97       37.27      7.34 o 
   0   4  19       55.25       67.98     10.15 o 
   1   4  19       73.41       84.31     11.14 o 
   2   4  19       19.94       31.09      5.06 o 
  -3   5  19        1.09       -0.80      2.34 o 
  -2   5  19        7.73        3.57      2.65 o 
  -1   5  19       32.24       31.33      4.49 o 
   0   5  19       18.42       19.71      4.60 o 
   1   5  19       23.08       28.48      9.29 o 
  -2   6  19        0.00       -0.23      2.31 o 
  -1   6  19       13.12        5.90      6.06 o 
   0   6  19        4.25        9.04      2.95 o 
  -2   0  20       15.50       11.61      4.60 o 
  -1   0  20       86.07       87.89     10.69 o 
   0   0  20        5.41       11.00      4.24 o 
  -2   1  20       34.87       39.93      5.06 o 
  -1   1  20       23.81       19.88      3.90 o 
   0   1  20       29.25       27.71      5.59 o 
  -2   2  20       53.06       66.79      8.70 o 
  -1   2  20      128.99      136.93     10.26 o 
   0   2  20        0.03        1.73      2.61 o 
  -1   3  20       33.36       35.24      8.28 o 
                                                 
